# Supplementary material for: Modeling the initial phase of SARS-CoV-2 deposition in the respiratory tract mimicked by the 11C radionuclide
Source: PLoS One. 2021 Jan 14;16(1):e0245019. doi: 10.1371/journal.pone.0245019 (PMC7808619; doi:10.1371/journal.pone.0245019)
Supplement: S1 Material — (XLSX) [file pone.0245019.s001.xlsx]

## Sheet: Planilha1
Minutes	Droplets Decay	C-11
1	6.76	6.7616
5	6.50356	5.88649
10	5.04781	4.95011
15	3.62767	4.16268
20	1.90539	3.50052
25	1.44456	2.94368
30	1.10682	2.47542
35	0.858596	2.08165
40	0.68057	1.75052
45	0.592065	1.47206
50	0.485249	1.23789
55	0.43235	1.04098
60	0.396745	0.875386
65	0.361139	0.736136
70	0.349949	0.619037
75	0.329603	0.520565
80	0.339776	0.437758
