# Supplementary material for: Modeling the initial phase of SARS-CoV-2 deposition in the respiratory tract mimicked by the 11C radionuclide
Source: PLoS One. 2021 Jan 14;16(1):e0245019. doi: 10.1371/journal.pone.0245019 (PMC7808619; doi:10.1371/journal.pone.0245019)
Supplement: S2 Material — (XLSX) [file pone.0245019.s002.xlsx]

## Sheet: C11_InhAMAD5_Activities
Date:	5/16/2020	,	08:24:50	AM
Model:	C	,	Isotope:	C-11
Observ.:	Carbon	according	with	ICRP-67
Subject:	Standard	Worker	(Nose	Breather)
Intake:	Inhalation	,	Single
Element:	1	(Series	with	1	element(s))
Initial	ou	Daily	Activity:	1	Bq
Inhalation:	Respiratory	Tract:	ICRP-66
Compound:	Type	F
GI	Tract	Absorption	Factor:	F1	=	1
AMAD	(um):	5
	Activity (Bq) X Time (Minutes)
		Extrathoracic			Bronchial	Bronchiolar
	Time	(ET1)	(ET2)	(LN-ET)	(BB)	(bb)
	0.08	0.338	0.394	1.1e-11	0.0176	0.0109
	0.16	0.337	0.388	2.18e-11	0.0175	0.0108
	0.24	0.336	0.383	3.24e-11	0.0173	0.0108
	0.32	0.335	0.378	4.29e-11	0.0172	0.0107
	0.4	0.334	0.372	5.32e-11	0.017	0.0106
	0.48	0.333	0.367	6.33e-11	0.0169	0.0105
	0.56	0.332	0.362	7.32e-11	0.0167	0.0104
	0.64	0.331	0.357	8.3e-11	0.0166	0.0103
	0.72	0.33	0.352	9.26e-11	0.0164	0.0102
	1	0.327	0.336	1.25e-10	0.0159	0.00994
	2	0.316	0.283	2.25e-10	0.0143	0.00895
	3	0.305	0.238	3.05e-10	0.0129	0.00807
	4	0.295	0.2	3.66e-10	0.0116	0.00727
	5	0.285	0.168	4.13e-10	0.0104	0.00655
	6	0.275	0.142	4.47e-10	0.00932	0.0059
	7	0.265	0.119	4.7e-10	0.00837	0.00532
	8	0.256	0.1	4.85e-10	0.00752	0.00479
	9	0.248	0.0844	4.92e-10	0.00675	0.00432
	10	0.239	0.0711	4.92e-10	0.00606	0.00389
	12	0.223	0.0503	4.81e-10	0.00489	0.00316
	14	0.208	0.0357	4.56e-10	0.00395	0.00256
	16	0.194	0.0253	4.24e-10	0.00318	0.00208
	18	0.181	0.0179	3.87e-10	0.00257	0.00169
	20	0.169	0.0127	3.5e-10	0.00207	0.00137
	22	0.158	0.00904	3.13e-10	0.00167	0.00111
	24	0.147	0.00643	2.78e-10	0.00135	0.000903
	26	0.137	0.00458	2.44e-10	0.00109	0.000733
	28	0.128	0.00325	2.14e-10	0.000879	0.000595
	30	0.12	0.00231	1.86e-10	0.000709	0.000483
	32	0.111	0.00165	1.62e-10	0.000572	0.000392
	34	0.104	0.00117	1.4e-10	0.000462	0.000319
	36	0.097	0.000837	1.2e-10	0.000373	0.000259
	38	0.0905	0.000598	1.03e-10	0.000301	0.00021
	40	0.0845	0.000426	8.84e-11	0.000243	0.000171
	42	0.0788	0.000304	7.54e-11	0.000196	0.000138
	44	0.0735	0.000216	6.43e-11	0.000158	0.000112
	46	0.0686	0.000155	5.46e-11	0.000128	9.12e-05
	48	0.064	0.000111	4.64e-11	0.000103	7.41e-05
	50	0.0597	7.95e-05	3.93e-11	8.34e-05	6.01e-05
	52	0.0557	5.68e-05	3.32e-11	6.73e-05	4.88e-05
	54	0.052	4.05e-05	2.8e-11	5.44e-05	3.96e-05
	56	0.0485	2.91e-05	2.36e-11	4.39e-05	3.22e-05
	58	0.0452	2.11e-05	1.99e-11	3.54e-05	2.61e-05
	60	0.0422	1.52e-05	1.67e-11	2.86e-05	2.12e-05
	62	0.0394	1.09e-05	1.41e-11	2.31e-05	1.72e-05
	64	0.0367	7.87e-06	1.18e-11	1.87e-05	1.4e-05
	66	0.0343	5.76e-06	9.91e-12	1.51e-05	1.13e-05
	68	0.032	4.19e-06	8.3e-12	1.22e-05	9.21e-06
	70	0.0298	3.03e-06	6.95e-12	9.84e-06	7.48e-06
	72	0.0278	2.23e-06	5.81e-12	7.95e-06	6.07e-06
	74	0.026	1.65e-06	4.86e-12	6.42e-06	4.93e-06
	76	0.0242	1.21e-06	4.05e-12	5.19e-06	4e-06
	78	0.0226	8.88e-07	3.38e-12	4.19e-06	3.25e-06
	80	0.0211	6.64e-07	2.82e-12	3.38e-06	2.64e-06
	82	0.0197	4.94e-07	2.35e-12	2.73e-06	2.14e-06
	84	0.0183	3.7e-07	1.96e-12	2.21e-06	1.74e-06
	86	0.0171	2.78e-07	1.63e-12	1.79e-06	1.41e-06
	88	0.016	2.1e-07	1.36e-12	1.44e-06	1.15e-06
	90	0.0149	1.59e-07	1.13e-12	1.17e-06	9.3e-07
	92	0.0139	1.21e-07	9.38e-13	9.43e-07	7.56e-07
	94	0.013	9.28e-08	7.8e-13	7.62e-07	6.14e-07
	96	0.0121	7.14e-08	6.48e-13	6.17e-07	4.99e-07
	98	0.0113	5.51e-08	5.38e-13	4.99e-07	4.05e-07
	100	0.0105	4.27e-08	4.47e-13	4.03e-07	3.29e-07
	102	0.00982	3.32e-08	3.7e-13	3.26e-07	2.67e-07
	104	0.00916	2.59e-08	3.07e-13	2.64e-07	2.17e-07
	106	0.00855	2.02e-08	2.55e-13	2.14e-07	1.76e-07
	108	0.00798	1.58e-08	2.11e-13	1.73e-07	1.43e-07
	110	0.00744	1.24e-08	1.75e-13	1.4e-07	1.16e-07
	112	0.00694	9.73e-09	1.45e-13	1.13e-07	9.43e-08
	114	0.00648	7.66e-09	1.2e-13	9.1e-08	7.65e-08
	116	0.00604	6.05e-09	9.9e-14	7.36e-08	6.21e-08
	118	0.00564	4.8e-09	8.19e-14	5.95e-08	5.04e-08
	120	0.00526	3.81e-09	6.77e-14	4.81e-08	4.09e-08
	125	0.00442	2.15e-09	4.2e-14	2.83e-08	2.43e-08
	130	0.00372	1.22e-09	2.6e-14	1.66e-08	1.44e-08
	135	0.00312	6.97e-10	1.61e-14	9.73e-09	8.52e-09
	140	0.00263	4.02e-10	9.94e-15	5.71e-09	5.05e-09
	145	0.00221	2.33e-10	6.13e-15	3.36e-09	3e-09
	150	0.00186	1.36e-10	3.79e-15	1.98e-09	1.79e-09
	155	0.00156	7.91e-11	2.33e-15	1.17e-09	1.06e-09
	160	0.00131	4.6e-11	1.44e-15	6.88e-10	6.3e-10
	165	0.0011	2.7e-11	8.83e-16	4.07e-10	3.75e-10
	170	0.000927	1.57e-11	5.42e-16	2.39e-10	2.22e-10
	175	0.00078	9.21e-12	3.33e-16	1.41e-10	1.32e-10
	180	0.000655	5.36e-12	2.04e-16	8.32e-11	7.84e-11
	185	0.000551	3.17e-12	1.25e-16	4.93e-11	4.67e-11
	190	0.000463	1.84e-12	7.66e-17	2.9e-11	2.77e-11
	195	0.000389	1.08e-12	4.69e-17	1.71e-11	1.65e-11
	200	0.000327	6.33e-13	2.87e-17	1.01e-11	9.79e-12
	205	0.000275	3.72e-13	1.75e-17	5.97e-12	5.82e-12
	210	0.000231	2.17e-13	1.07e-17	3.53e-12	3.45e-12
	215	0.000195	1.28e-13	6.53e-18	2.09e-12	2.05e-12
	220	0.000164	7.54e-14	3.99e-18	1.24e-12	1.22e-12
	230	0.000116	2.59e-14	1.48e-18	4.31e-13	4.32e-13
	240	8.17e-05	8.87e-15	5.5e-19	1.5e-13	1.52e-13
	250	5.77e-05	3.1e-15	2.03e-19	5.26e-14	5.37e-14
	300	1.02e-05	1.28e-17	1.22e-21	2.36e-16	2.51e-16
	350	1.79e-06	-4.61e-20	4.67e-25	-3.47e-19	-3.19e-19
	Time	Alveolar	Thoracic	Extratho.	Thoracic	RT-TOTAL
		Interstit	Lymph Nod.	Total	Total
		(AI)	(LN-TH)
	0.08	0.0528	1.17e-10	0.731	0.0813	0.812
	0.16	0.0523	2.32e-10	0.725	0.0806	0.805
	0.24	0.0519	3.45e-10	0.719	0.08	0.799
	0.32	0.0515	4.56e-10	0.712	0.0793	0.792
	0.4	0.051	5.65e-10	0.706	0.0786	0.785
	0.48	0.0506	6.73e-10	0.7	0.078	0.778
	0.56	0.0502	7.79e-10	0.694	0.0773	0.772
	0.64	0.0498	8.83e-10	0.688	0.0767	0.765
	0.72	0.0494	9.85e-10	0.683	0.076	0.759
	1	0.048	1.33e-09	0.663	0.0738	0.737
	2	0.0432	2.4e-09	0.598	0.0665	0.665
	3	0.039	3.24e-09	0.543	0.0599	0.603
	4	0.0352	3.9e-09	0.495	0.054	0.549
	5	0.0317	4.39e-09	0.453	0.0486	0.502
	6	0.0286	4.75e-09	0.417	0.0438	0.46
	7	0.0258	5e-09	0.385	0.0395	0.424
	8	0.0232	5.15e-09	0.357	0.0356	0.392
	9	0.021	5.23e-09	0.332	0.032	0.364
	10	0.0189	5.24e-09	0.31	0.0289	0.339
	12	0.0154	5.11e-09	0.274	0.0234	0.297
	14	0.0125	4.85e-09	0.244	0.019	0.263
	16	0.0102	4.5e-09	0.22	0.0154	0.235
	18	0.00826	4.12e-09	0.199	0.0125	0.212
	20	0.00672	3.72e-09	0.182	0.0102	0.192
	22	0.00546	3.33e-09	0.167	0.00825	0.175
	24	0.00444	2.95e-09	0.154	0.00669	0.16
	26	0.00361	2.6e-09	0.142	0.00543	0.147
	28	0.00294	2.28e-09	0.131	0.00441	0.136
	30	0.00239	1.98e-09	0.122	0.00358	0.125
	32	0.00194	1.72e-09	0.113	0.00291	0.116
	34	0.00158	1.49e-09	0.105	0.00236	0.108
	36	0.00128	1.28e-09	0.0979	0.00192	0.0998
	38	0.00104	1.1e-09	0.0911	0.00156	0.0927
	40	0.000849	9.39e-10	0.0849	0.00126	0.0862
	42	0.00069	8.02e-10	0.0791	0.00103	0.0801
	44	0.000561	6.83e-10	0.0737	0.000832	0.0746
	46	0.000457	5.81e-10	0.0687	0.000676	0.0694
	48	0.000371	4.93e-10	0.0641	0.000549	0.0646
	50	0.000302	4.17e-10	0.0598	0.000445	0.0602
	52	0.000245	3.53e-10	0.0557	0.000362	0.0561
	54	0.0002	2.98e-10	0.052	0.000294	0.0523
	56	0.000162	2.51e-10	0.0485	0.000238	0.0487
	58	0.000132	2.12e-10	0.0452	0.000194	0.0454
	60	0.000107	1.78e-10	0.0422	0.000157	0.0424
	62	8.72e-05	1.5e-10	0.0394	0.000128	0.0395
	64	7.09e-05	1.26e-10	0.0367	0.000104	0.0368
	66	5.77e-05	1.05e-10	0.0343	8.41e-05	0.0343
	68	4.69e-05	8.82e-11	0.032	6.83e-05	0.032
	70	3.81e-05	7.38e-11	0.0298	5.54e-05	0.0299
	72	3.1e-05	6.18e-11	0.0278	4.5e-05	0.0279
	74	2.52e-05	5.16e-11	0.026	3.66e-05	0.026
	76	2.05e-05	4.31e-11	0.0242	2.97e-05	0.0242
	78	1.67e-05	3.6e-11	0.0226	2.41e-05	0.0226
	80	1.35e-05	3e-11	0.0211	1.96e-05	0.0211
	82	1.1e-05	2.5e-11	0.0197	1.59e-05	0.0197
	84	8.96e-06	2.08e-11	0.0183	1.29e-05	0.0184
	86	7.28e-06	1.73e-11	0.0171	1.05e-05	0.0171
	88	5.92e-06	1.44e-11	0.016	8.51e-06	0.016
	90	4.82e-06	1.2e-11	0.0149	6.91e-06	0.0149
	92	3.92e-06	9.97e-12	0.0139	5.62e-06	0.0139
	94	3.19e-06	8.29e-12	0.013	4.56e-06	0.013
	96	2.59e-06	6.88e-12	0.0121	3.71e-06	0.0121
	98	2.11e-06	5.72e-12	0.0113	3.01e-06	0.0113
	100	1.72e-06	4.75e-12	0.0105	2.45e-06	0.0105
	102	1.4e-06	3.94e-12	0.00982	1.99e-06	0.00982
	104	1.14e-06	3.27e-12	0.00916	1.62e-06	0.00916
	106	9.25e-07	2.71e-12	0.00855	1.31e-06	0.00855
	108	7.52e-07	2.24e-12	0.00798	1.07e-06	0.00798
	110	6.11e-07	1.86e-12	0.00744	8.67e-07	0.00744
	112	4.97e-07	1.54e-12	0.00694	7.03e-07	0.00694
	114	4.03e-07	1.27e-12	0.00648	5.71e-07	0.00648
	116	3.28e-07	1.05e-12	0.00604	4.64e-07	0.00604
	118	2.67e-07	8.7e-13	0.00564	3.77e-07	0.00564
	120	2.17e-07	7.2e-13	0.00526	3.06e-07	0.00526
	125	1.29e-07	4.47e-13	0.00442	1.82e-07	0.00442
	130	7.68e-08	2.76e-13	0.00372	1.08e-07	0.00372
	135	4.57e-08	1.71e-13	0.00312	6.4e-08	0.00312
	140	2.72e-08	1.06e-13	0.00263	3.8e-08	0.00263
	145	1.62e-08	6.51e-14	0.00221	2.26e-08	0.00221
	150	9.68e-09	4.02e-14	0.00186	1.35e-08	0.00186
	155	5.77e-09	2.48e-14	0.00156	7.92e-09	0.00156
	160	3.44e-09	1.53e-14	0.00131	4.77e-09	0.00131
	165	2.05e-09	9.38e-15	0.0011	2.91e-09	0.0011
	170	1.22e-09	5.76e-15	0.000927	1.69e-09	0.000927
	175	7.3e-10	3.54e-15	0.00078	1.05e-09	0.00078
	180	4.34e-10	2.17e-15	0.000655	5.82e-10	0.000655
	185	2.6e-10	1.33e-15	0.000551	3.49e-10	0.000551
	190	1.55e-10	8.14e-16	0.000463	2.33e-10	0.000463
	195	9.23e-11	4.98e-16	0.000389	1.16e-10	0.000389
	200	5.5e-11	3.05e-16	0.000327	8.73e-11	0.000327
	205	3.28e-11	1.86e-16	0.000275	5.82e-11	0.000275
	210	1.96e-11	1.14e-16	0.000231	2.91e-11	0.000231
	215	1.17e-11	6.94e-17	0.000195	1.46e-11	0.000195
	220	6.97e-12	4.24e-17	0.000164	1.46e-11	0.000164
	230	2.48e-12	1.57e-17	0.000116	7.28e-12	0.000116
	240	8.79e-13	5.84e-18	8.17e-05	0	8.17e-05
	250	3.12e-13	2.16e-18	5.77e-05	0	5.77e-05
	300	1.52e-15	1.3e-20	1.02e-05	0	1.02e-05
	350	-1.51e-18	4.94e-24	1.79e-06	0	1.79e-06

## Sheet: C11_InhAMAD5_Activities correct
Date:	5/16/2020	,	08:24:50	AM
Model:	C	,	Isotope:	C-11
Observ.:	Carbon	according	with	ICRP-67
Subject:	Standard	Worker	(Nose	Breather)
Intake:	Inhalation	,	Single
Element:	1	(Series	with	1	element(s))
Initial	ou	Daily	Activity:	1	Bq
Inhalation:	Respiratory	Tract:	ICRP-66
Compound:	Type	F
GI	Tract	Absorption	Factor:	F1	=	1
AMAD	(um):	5
	Activity (Bq) X Time (Minutes) - Biologic + radioactive								Activity (Bq) X Time (Minutes) - Radioactive								Activity (Bq) X Time (Minutes) - Just biologic transfer
		Extrathoracic			Bronchial	Bronchiolar				Extrathoracic			Bronchial	Bronchiolar				Extrathoracic			Bronchial	Bronchiolar
	Time	(ET1)	(ET2)	(LN-ET)	(BB)	(bb)			Time	(ET1)	(ET2)	(LN-ET)	(BB)	(bb)			Time	(ET1)	(ET2)	(LN-ET)	(BB)	(bb)
	0.08	0.338	0.394	1.1e-11	0.0176	0.0109			0.08	0.337082	0.39293	1.09701e-11	0.0175522	0.0108704			0.08	0.000918111	0.00107022	2.98793e-14	4.7807e-05	2.96077e-05
	0.16	0.337	0.388	2.18e-11	0.0175	0.0108			0.16	0.335172	0.385895	2.16817e-11	0.0174051	0.0107414			0.16	0.0018283	0.00210499	1.1827e-13	9.49415e-05	5.85925e-05
	0.24	0.336	0.383	3.24e-11	0.0173	0.0108			0.24	0.333269	0.379887	3.21367e-11	0.0171594	0.0107122			0.24	0.0027306	0.00311256	2.63308e-13	0.000140594	8.77694e-05
	0.32	0.335	0.378	4.29e-11	0.0172	0.0107			0.32	0.331375	0.37391	4.24358e-11	0.0170139	0.0105842			0.32	0.00362504	0.00409035	4.64222e-13	0.000186122	0.000115785
	0.4	0.334	0.372	5.32e-11	0.017	0.0106			0.4	0.329488	0.366975	5.24814e-11	0.0167704	0.0104568			0.4	0.00451165	0.00502495	7.18622e-13	0.000229635	0.000143184
	0.48	0.333	0.367	6.33e-11	0.0169	0.0105			0.48	0.32761	0.361059	6.22753e-11	0.0166264	0.01033			0.48	0.00539045	0.00594083	1.02467e-12	0.00027357	0.000169969
	0.56	0.332	0.362	7.32e-11	0.0167	0.0104			0.56	0.325739	0.355173	7.18195e-11	0.016385	0.0102039			0.56	0.00626148	0.00682728	1.38054e-12	0.00031496	0.000196143
	0.64	0.331	0.357	8.3e-11	0.0166	0.0103			0.64	0.323875	0.349316	8.12134e-11	0.0162427	0.0100783			0.64	0.00712476	0.00768441	1.78657e-12	0.000357314	0.000221707
	0.72	0.33	0.352	9.26e-11	0.0164	0.0102			0.72	0.32202	0.343488	9.03607e-11	0.0160034	0.00995334			0.72	0.00798032	0.00851234	2.23933e-12	0.000396598	0.000246665
	1	0.327	0.336	1.25e-10	0.0159	0.00994			1	0.316069	0.324768	1.20821e-10	0.0153685	0.00960772			1	0.0109311	0.011232	4.17856e-12	0.000531513	0.000332279
	2	0.316	0.283	2.25e-10	0.0143	0.00895			2	0.295226	0.264396	2.10209e-10	0.0133599	0.00836163			2	0.0207737	0.0186043	1.47914e-11	0.000940075	0.000588369
	3	0.305	0.238	3.05e-10	0.0129	0.00807			3	0.275424	0.214921	2.75424e-10	0.0116491	0.00728745			3	0.029576	0.023079	2.9576e-11	0.00125092	0.000782552
	4	0.295	0.2	3.66e-10	0.0116	0.00727			4	0.257489	0.174569	3.1946e-10	0.010125	0.00634557			4	0.0375114	0.0254315	4.65396e-11	0.00147503	0.000924434
	5	0.285	0.168	4.13e-10	0.0104	0.00655			5	0.240444	0.141736	3.48434e-10	0.00877411	0.005526			5	0.0445555	0.0262643	6.45664e-11	0.00162589	0.001024
	6	0.275	0.142	4.47e-10	0.00932	0.0059			6	0.224252	0.115796	3.64512e-10	0.00760011	0.00481123			6	0.0507478	0.0262043	8.24883e-11	0.00171989	0.00108877
	7	0.265	0.119	4.7e-10	0.00837	0.00532			7	0.208874	0.0937961	3.70455e-10	0.00659726	0.00419324			7	0.0561263	0.0252039	9.95447e-11	0.00177274	0.00112676
	8	0.256	0.1	4.85e-10	0.00752	0.00479			8	0.195035	0.0761854	3.69499e-10	0.00572914	0.00364928			8	0.0609653	0.0238146	1.15501e-10	0.00179086	0.00114072
	9	0.248	0.0844	4.92e-10	0.00675	0.00432			9	0.182624	0.062151	3.62302e-10	0.00497061	0.00318119			9	0.0653761	0.022249	1.29698e-10	0.00177939	0.00113881
	10	0.239	0.0711	4.92e-10	0.00606	0.00389			10	0.170113	0.0506069	3.50191e-10	0.00431333	0.00276879			10	0.0688869	0.0204931	1.41809e-10	0.00174667	0.00112121
	12	0.223	0.0503	4.81e-10	0.00489	0.00316			12	0.14829	0.0334484	3.19855e-10	0.00325175	0.00210133			12	0.0747097	0.0168516	1.61145e-10	0.00163825	0.00105867
	14	0.208	0.0357	4.56e-10	0.00395	0.00256			14	0.129223	0.0221791	2.83296e-10	0.00245399	0.00159043			14	0.0787772	0.0135209	1.72704e-10	0.00149601	0.000969565
	16	0.194	0.0253	4.24e-10	0.00318	0.00208			16	0.112602	0.0146847	2.46099e-10	0.00184574	0.00120728			16	0.0813981	0.0106153	1.77901e-10	0.00133426	0.000872722
	18	0.181	0.0179	3.87e-10	0.00257	0.00169			18	0.09815	0.00970655	2.09857e-10	0.00139362	0.000916428			18	0.08285	0.00819345	1.77143e-10	0.00117638	0.000773572
	20	0.169	0.0127	3.5e-10	0.00207	0.00137			20	0.0856183	0.00643404	1.77316e-10	0.0010487	0.000694065			20	0.0833817	0.00626596	1.72684e-10	0.0010213	0.000675935
	22	0.158	0.00904	3.13e-10	0.00167	0.00111			22	0.0747833	0.00427874	1.48147e-10	0.000790431	0.000525377			22	0.0832167	0.00476126	1.64853e-10	0.000879569	0.000584623
	24	0.147	0.00643	2.78e-10	0.00135	0.000903			24	0.0650029	0.00284333	1.22931e-10	0.000596966	0.000399304			24	0.0819971	0.00358667	1.55069e-10	0.000753034	0.000503696
	26	0.137	0.00458	2.44e-10	0.00109	0.000733			26	0.0565984	0.00189212	1.00803e-10	0.000450309	0.000302822			26	0.0804016	0.00268788	1.43197e-10	0.000639691	0.000430178
	28	0.128	0.00325	2.14e-10	0.000879	0.000595			28	0.0494039	0.0012544	8.25972e-11	0.000339266	0.000229651			28	0.0785961	0.0019956	1.31403e-10	0.000539734	0.000365349
	30	0.12	0.00231	1.86e-10	0.000709	0.000483			30	0.0432714	0.000832974	6.70707e-11	0.000255662	0.000174167			30	0.0767286	0.00147703	1.18929e-10	0.000453338	0.000308833
	32	0.111	0.00165	1.62e-10	0.000572	0.000392			32	0.0373947	0.000555868	5.45761e-11	0.000192701	0.000132061			32	0.0736053	0.00109413	1.07424e-10	0.000379299	0.000259939
	34	0.104	0.00117	1.4e-10	0.000462	0.000319			34	0.0327332	0.000368249	4.4064e-11	0.000145411	0.000100403			34	0.0712668	0.000801751	9.5936e-11	0.000316589	0.000218597
	36	0.097	0.000837	1.2e-10	0.000373	0.000259			36	0.028523	0.000246121	3.52862e-11	0.000109681	7.61594e-05			36	0.068477	0.000590879	8.47138e-11	0.000263319	0.000182841
	38	0.0905	0.000598	1.03e-10	0.000301	0.00021			38	0.0248622	0.000164283	2.82962e-11	8.2691e-05	5.76914e-05			38	0.0656378	0.000433717	7.47038e-11	0.000218309	0.000152309
	40	0.0845	0.000426	8.84e-11	0.000243	0.000171			40	0.0216878	0.000109337	2.26888e-11	6.23686e-05	4.3889e-05			40	0.0628122	0.000316663	6.57112e-11	0.000180631	0.000127111
	42	0.0788	0.000304	7.54e-11	0.000196	0.000138			42	0.0188953	7.28956e-05	1.808e-11	4.69985e-05	3.30907e-05			42	0.0599047	0.000231104	5.732e-11	0.000149002	0.000104909
	44	0.0735	0.000216	6.43e-11	0.000158	0.000112			44	0.0164658	4.83893e-05	1.44048e-11	3.53959e-05	2.50907e-05			44	0.0570342	0.000167611	4.98952e-11	0.000122604	8.69093e-05
	46	0.0686	0.000155	5.46e-11	0.000128	9.12e-05			46	0.0143578	3.24411e-05	1.14276e-11	2.679e-05	1.90879e-05			46	0.0542422	0.000122559	4.31724e-11	0.00010121	7.21121e-05
	48	0.064	0.000111	4.64e-11	0.000103	7.41e-05			48	0.0125144	2.17047e-05	9.07297e-12	2.01404e-05	1.44894e-05			48	0.0514856	8.92953e-05	3.7327e-11	8.28596e-05	5.96106e-05
	50	0.0597	7.95e-05	3.93e-11	8.34e-05	6.01e-05			50	0.0109062	1.45233e-05	7.17946e-12	1.52358e-05	1.09793e-05			50	0.0487938	6.49767e-05	3.21205e-11	6.81642e-05	4.91207e-05
	52	0.0557	5.68e-05	3.32e-11	6.73e-05	4.88e-05			52	0.00950654	9.69428e-06	5.66638e-12	1.14864e-05	8.32889e-06			52	0.0461935	4.71057e-05	2.75336e-11	5.58136e-05	4.04711e-05
	54	0.052	4.05e-05	2.8e-11	5.44e-05	3.96e-05			54	0.00829161	6.45789e-06	4.46471e-12	8.6743e-06	6.31438e-06			54	0.0437084	3.40421e-05	2.35353e-11	4.57257e-05	3.32856e-05
	56	0.0485	2.91e-05	2.36e-11	4.39e-05	3.22e-05			56	0.00722512	4.33507e-06	3.51573e-12	6.53985e-06	4.79688e-06			56	0.0412749	2.47649e-05	2.00843e-11	3.73601e-05	2.74031e-05
	58	0.0452	2.11e-05	1.99e-11	3.54e-05	2.61e-05			58	0.00629086	2.93666e-06	2.76965e-12	4.92691e-06	3.63255e-06			58	0.0389091	1.81633e-05	1.71304e-11	3.04731e-05	2.24674e-05
	60	0.0422	1.52e-05	1.67e-11	2.86e-05	2.12e-05			60	0.00548721	1.97644e-06	2.17148e-12	3.71882e-06	2.75661e-06			60	0.0367128	1.32236e-05	1.45285e-11	2.48812e-05	1.84434e-05
	62	0.0394	1.09e-05	1.41e-11	2.31e-05	1.72e-05			62	0.00478634	1.32414e-06	1.71288e-12	2.8062e-06	2.08947e-06			62	0.0346137	9.57586e-06	1.23871e-11	2.02938e-05	1.51105e-05
	64	0.0367	7.87e-06	1.18e-11	1.87e-05	1.4e-05			64	0.00416525	8.93203e-07	1.33924e-12	2.12235e-06	1.58892e-06			64	0.0325347	6.9768e-06	1.04608e-11	1.65777e-05	1.24111e-05
	66	0.0343	5.76e-06	9.91e-12	1.51e-05	1.13e-05			66	0.00363695	6.10753e-07	1.05079e-12	1.60111e-06	1.19818e-06			66	0.0306631	5.14925e-06	8.85921e-12	1.34989e-05	1.01018e-05
	68	0.032	4.19e-06	8.3e-12	1.22e-05	9.21e-06			68	0.00317001	4.15074e-07	8.22222e-13	1.20857e-06	9.1237e-07			68	0.02883	3.77493e-06	7.47778e-12	1.09914e-05	8.29763e-06
	70	0.0298	3.03e-06	6.95e-12	9.84e-06	7.48e-06			70	0.00275801	2.80428e-07	6.43227e-13	9.10698e-07	6.92278e-07			70	0.027042	2.74957e-06	6.30677e-12	8.9293e-06	6.78772e-06
	72	0.0278	2.23e-06	5.81e-12	7.95e-06	6.07e-06			72	0.00240376	1.9282e-07	5.02369e-13	6.87407e-07	5.24851e-07			72	0.0253962	2.03718e-06	5.30763e-12	7.26259e-06	5.54515e-06
	74	0.026	1.65e-06	4.86e-12	6.42e-06	4.93e-06			74	0.00210033	1.3329e-07	3.92601e-13	5.18621e-07	3.98256e-07			74	0.0238997	1.51671e-06	4.4674e-12	5.90138e-06	4.53174e-06
	76	0.0242	1.21e-06	4.05e-12	5.19e-06	4e-06			76	0.00182641	9.13205e-08	3.0566e-13	3.91697e-07	3.01886e-07			76	0.0223736	1.11868e-06	3.74434e-12	4.7983e-06	3.69811e-06
	78	0.0226	8.88e-07	3.38e-12	4.19e-06	3.25e-06			78	0.00159353	6.26129e-08	2.38324e-13	2.95437e-07	2.29158e-07			78	0.0210065	8.25387e-07	3.14168e-12	3.89456e-06	3.02084e-06
	80	0.0211	6.64e-07	2.82e-12	3.38e-06	2.64e-06			80	0.00138996	4.37408e-08	1.85767e-13	2.22657e-07	1.73909e-07			80	0.01971	6.20259e-07	2.63423e-12	3.15734e-06	2.46609e-06
	82	0.0197	4.94e-07	2.35e-12	2.73e-06	2.14e-06			82	0.00121242	3.04028e-08	1.44629e-13	1.68016e-07	1.31705e-07			82	0.0184876	4.63597e-07	2.20537e-12	2.56198e-06	2.0083e-06
	84	0.0183	3.7e-07	1.96e-12	2.21e-06	1.74e-06			84	0.00105222	2.12744e-08	1.12697e-13	1.27071e-07	1.00047e-07			84	0.0172478	3.48726e-07	1.8473e-12	2.08293e-06	1.63995e-06
	86	0.0171	2.78e-07	1.63e-12	1.79e-06	1.41e-06			86	0.000918584	1.49337e-08	8.7561e-14	9.61559e-08	7.57429e-08			86	0.0161814	2.63066e-07	1.54244e-12	1.69384e-06	1.33426e-06
	88	0.016	2.1e-07	1.36e-12	1.44e-06	1.15e-06			88	0.000802991	1.05393e-08	6.82543e-14	7.22692e-08	5.7715e-08			88	0.015197	1.99461e-07	1.29175e-12	1.36773e-06	1.09228e-06
	90	0.0149	1.59e-07	1.13e-12	1.17e-06	9.3e-07			90	0.000698627	7.45514e-09	5.29831e-14	5.48586e-08	4.36056e-08			90	0.0142014	1.51545e-07	1.07702e-12	1.11514e-06	8.86394e-07
	92	0.0139	1.21e-07	9.38e-13	9.43e-07	7.56e-07			92	0.000608894	5.30044e-09	4.10894e-14	4.13084e-08	3.31168e-08			92	0.0132911	1.157e-07	8.96911e-13	9.01692e-07	7.22883e-07
	94	0.013	9.28e-08	7.8e-13	7.62e-07	6.14e-07			94	0.000532033	3.79789e-09	3.1922e-14	3.11853e-08	2.51283e-08			94	0.012468	8.90021e-08	7.48078e-13	7.30815e-07	5.88872e-07
	96	0.0121	7.14e-08	6.48e-13	6.17e-07	4.99e-07			96	0.000462645	2.72999e-09	2.47764e-14	2.35911e-08	1.90793e-08			96	0.0116374	6.867e-08	6.23224e-13	5.93409e-07	4.79921e-07
	98	0.0113	5.51e-08	5.38e-13	4.99e-07	4.05e-07			98	0.000403654	1.96826e-09	1.92182e-14	1.78251e-08	1.44672e-08			98	0.0108963	5.31317e-08	5.18782e-13	4.81175e-07	3.90533e-07
	100	0.0105	4.27e-08	4.47e-13	4.03e-07	3.29e-07			100	0.000350419	1.42504e-09	1.49179e-14	1.34494e-08	1.09798e-08			100	0.0101496	4.1275e-08	4.32082e-13	3.89551e-07	3.1802e-07
	102	0.00982	3.32e-08	3.7e-13	3.26e-07	2.67e-07			102	0.000306181	1.03515e-09	1.15364e-14	1.01645e-08	8.32488e-09			102	0.00951382	3.21648e-08	3.58464e-13	3.15836e-07	2.58675e-07
	104	0.00916	2.59e-08	3.07e-13	2.64e-07	2.17e-07			104	0.000266827	7.54457e-10	8.94279e-15	7.69022e-09	6.32113e-09			104	0.00889317	2.51455e-08	2.98057e-13	2.5631e-07	2.10679e-07
	106	0.00855	2.02e-08	2.55e-13	2.14e-07	1.76e-07			106	0.000232685	5.49736e-10	6.93973e-15	5.82393e-09	4.78978e-09			106	0.00831731	1.96503e-08	2.4806e-13	2.08176e-07	1.7121e-07
	108	0.00798	1.58e-08	2.11e-13	1.73e-07	1.43e-07			108	0.000202896	4.01724e-10	5.36479e-15	4.39862e-09	3.63586e-09			108	0.0077771	1.53983e-08	2.05635e-13	1.68601e-07	1.39364e-07
	110	0.00744	1.24e-08	1.75e-13	1.4e-07	1.16e-07			110	0.000176731	2.94551e-10	4.15697e-15	3.32557e-09	2.75548e-09			110	0.00726327	1.21054e-08	1.70843e-13	1.36674e-07	1.13245e-07
	112	0.00694	9.73e-09	1.45e-13	1.13e-07	9.43e-08			112	0.000154016	2.15933e-10	3.21792e-15	2.50775e-09	2.09275e-09			112	0.00678598	9.51407e-09	1.41782e-13	1.10492e-07	9.22072e-08
	114	0.00648	7.66e-09	1.2e-13	9.1e-08	7.65e-08			114	0.000134354	1.58819e-10	2.48803e-15	1.88676e-09	1.58612e-09			114	0.00634565	7.50118e-09	1.17512e-13	8.91132e-08	7.49139e-08
	116	0.00604	6.05e-09	9.9e-14	7.36e-08	6.21e-08			116	0.000116998	1.17192e-10	1.91769e-15	1.42567e-09	1.20291e-09			116	0.005923	5.93281e-09	9.70823e-14	7.21743e-08	6.08971e-08
	118	0.00564	4.8e-09	8.19e-14	5.95e-08	5.04e-08			118	0.000102068	8.68664e-11	1.48216e-15	1.07678e-09	9.12097e-10			118	0.00553793	4.71313e-09	8.04178e-14	5.84232e-08	4.94879e-08
	120	0.00526	3.81e-09	6.77e-14	4.81e-08	4.09e-08			120	8.89333e-05	6.44174e-11	1.14464e-15	8.13249e-10	6.91515e-10			120	0.00517107	3.74558e-09	6.65554e-14	4.72868e-08	4.02085e-08
	125	0.00442	2.15e-09	4.2e-14	2.83e-08	2.43e-08			125	6.30479e-05	3.06681e-11	5.99098e-16	4.03678e-10	3.46621e-10			125	0.00435695	2.11933e-09	4.14009e-14	2.78963e-08	2.39534e-08
	130	0.00372	1.22e-09	2.6e-14	1.66e-08	1.44e-08			130	4.47673e-05	1.46818e-11	3.1289e-16	1.99768e-10	1.73293e-10			130	0.00367523	1.20532e-09	2.56871e-14	1.64002e-08	1.42267e-08
	135	0.00312	6.97e-10	1.61e-14	9.73e-09	8.52e-09			135	3.16769e-05	7.07654e-12	1.63461e-16	9.87873e-11	8.65024e-11			135	0.00308832	6.89923e-10	1.59365e-14	9.63121e-09	8.4335e-09
	140	0.00263	4.02e-10	9.94e-15	5.71e-09	5.05e-09			140	2.25276e-05	3.44337e-12	8.51422e-17	4.89096e-11	4.32563e-11			140	0.00260747	3.98557e-10	9.85486e-15	5.66109e-09	5.00674e-09
	145	0.00221	2.33e-10	6.13e-15	3.36e-09	3e-09			145	1.59706e-05	1.68378e-12	4.42985e-17	2.42811e-11	2.16795e-11			145	0.00219403	2.31316e-10	6.0857e-15	3.33572e-09	2.97832e-09
	150	0.00186	1.36e-10	3.79e-15	1.98e-09	1.79e-09			150	1.13399e-05	8.29158e-13	2.31067e-17	1.20716e-11	1.09132e-11			150	0.00184866	1.35171e-10	3.76689e-15	1.96793e-09	1.77909e-09
	155	0.00156	7.91e-11	2.33e-15	1.17e-09	1.06e-09			155	8.02403e-06	4.0686e-13	1.19846e-17	6.01802e-12	5.45223e-12			155	0.00155198	7.86931e-11	2.31802e-15	1.16398e-09	1.05455e-09
	160	0.00131	4.6e-11	1.44e-15	6.88e-10	6.3e-10			160	5.68472e-06	1.99616e-13	6.24886e-18	2.98556e-12	2.73387e-12			160	0.00130432	4.58004e-11	1.43375e-15	6.85014e-10	6.27266e-10
	165	0.0011	2.7e-11	8.83e-16	4.07e-10	3.75e-10			165	4.02718e-06	9.88489e-14	3.23272e-18	1.49006e-12	1.3729e-12			165	0.00109597	2.69012e-11	8.79767e-16	4.0551e-10	3.73627e-10
	170	0.000927	1.57e-11	5.42e-16	2.39e-10	2.22e-10			170	2.86324e-06	4.84928e-14	1.67408e-18	7.38203e-13	6.85695e-13			170	0.000924137	1.56515e-11	5.40326e-16	2.38262e-10	2.21314e-10
	175	0.00078	9.21e-12	3.33e-16	1.41e-10	1.32e-10			175	2.03256e-06	2.39998e-14	8.67745e-19	3.67424e-13	3.43971e-13			175	0.000777967	9.186e-12	3.32132e-16	1.40633e-10	1.31656e-10
	180	0.000655	5.36e-12	2.04e-16	8.32e-11	7.84e-11			180	1.43999e-06	1.17837e-14	4.48485e-19	1.82912e-13	1.72359e-13			180	0.00065356	5.34822e-12	2.03552e-16	8.30171e-11	7.82276e-11
	185	0.000551	3.17e-12	1.25e-16	4.93e-11	4.67e-11			185	1.02197e-06	5.87959e-15	2.31845e-19	9.14397e-14	8.66173e-14			185	0.000549978	3.16412e-12	1.24768e-16	4.92086e-11	4.66134e-11
	190	0.000463	1.84e-12	7.66e-17	2.9e-11	2.77e-11			190	7.245e-07	2.87922e-15	1.19863e-19	4.53791e-14	4.33448e-14			190	0.000462275	1.83712e-12	7.64801e-17	2.89546e-11	2.76567e-11
	195	0.000389	1.08e-12	4.69e-17	1.71e-11	1.65e-11			195	5.13543e-07	1.42578e-15	6.19156e-20	2.25748e-14	2.17827e-14			195	0.000388486	1.07857e-12	4.68381e-17	1.70774e-11	1.64782e-11
	200	0.000327	6.33e-13	2.87e-17	1.01e-11	9.79e-12			200	3.64204e-07	7.0502e-16	3.19653e-20	1.12491e-14	1.09039e-14			200	0.000326636	6.32295e-13	2.8668e-17	1.00888e-11	9.7791e-12
	205	0.000275	3.72e-13	1.75e-17	5.97e-12	5.82e-12			205	2.58405e-07	3.49551e-16	1.64439e-20	5.60973e-15	5.46878e-15			205	0.000274742	3.7165e-13	1.74836e-17	5.96439e-12	5.81453e-12
	210	0.000231	2.17e-13	1.07e-17	3.53e-12	3.45e-12			210	1.83126e-07	1.72027e-16	8.48245e-21	2.79841e-15	2.73499e-15			210	0.000230817	2.16828e-13	1.06915e-17	3.5272e-12	3.44727e-12
	215	0.000195	1.28e-13	6.53e-18	2.09e-12	2.05e-12			215	1.30419e-07	8.56086e-17	4.36738e-21	1.39783e-15	1.37107e-15			215	0.00019487	1.27914e-13	6.52563e-18	2.0886e-12	2.04863e-12
	220	0.000164	7.54e-14	3.99e-18	1.24e-12	1.22e-12			220	9.25382e-08	4.2545e-17	2.25139e-21	6.99679e-16	6.88394e-16			220	0.000163907	7.53575e-14	3.98775e-18	1.2393e-12	1.21931e-12
	230	0.000116	2.59e-14	1.48e-18	4.31e-13	4.32e-13			230	4.65881e-08	1.0402e-17	5.944e-22	1.73099e-16	1.73501e-16			230	0.000115953	2.58896e-14	1.47941e-18	4.30827e-13	4.31826e-13
	240	8.17e-05	8.87e-15	5.5e-19	1.5e-13	1.52e-13			240	2.3355e-08	2.5356e-18	1.57224e-22	4.28794e-17	4.34511e-17			240	8.16766e-05	8.86746e-15	5.49843e-19	1.49957e-13	1.51957e-13
	250	5.77e-05	3.1e-15	2.03e-19	5.26e-14	5.37e-14			250	1.17401e-08	6.30752e-19	4.13041e-23	1.07024e-17	1.09263e-17			250	5.76883e-05	3.09937e-15	2.02959e-19	5.25893e-14	5.36891e-14
	300	1.02e-05	1.28e-17	1.22e-21	2.36e-16	2.51e-16			300	3.79137e-10	4.7578e-22	4.53478e-26	8.7722e-21	9.32975e-21			300	1.01996e-05	1.27995e-17	1.21995e-21	2.35991e-16	2.50991e-16
	350	1.79e-06	-4.61e-20	4.67e-25	-3.47e-19	-3.19e-19			350	1.21548e-11	-3.13038e-25	3.17112e-30	-2.35627e-24	-2.16614e-24			350	1.78999e-06	-4.60997e-20	4.66997e-25	-3.46998e-19	-3.18998e-19
	Time	Alveolar	Thoracic	Extratho.	Thoracic	RT-TOTAL			Time	Alveolar	Thoracic	Extratho.	Thoracic	RT-TOTAL			Time	Alveolar	Thoracic	Extratho.	Thoracic	RT-TOTAL
		Interstit	Lymph Nod.	Total	Total					Interstit	Lymph Nod.	Total	Total					Interstit	Lymph Nod.	Total	Total
		(AI)	(LN-TH)							(AI)	(LN-TH)							(AI)	(LN-TH)
	0.08	0.0528	1.17e-10	0.731	0.0813	0.812			0.08	0.0526566	1.16682e-10	0.729014	0.0810792	0.809794			0.08	0.000143421	3.17808e-13	0.00198562	0.000220836	0.00220564
	0.16	0.0523	2.32e-10	0.725	0.0806	0.805			0.16	0.0520163	2.30741e-10	0.721067	0.0801627	0.800633			0.16	0.00028374	1.25865e-12	0.00393329	0.000437274	0.00436731
	0.24	0.0519	3.45e-10	0.719	0.08	0.799			0.24	0.0514782	3.42196e-10	0.713157	0.0793499	0.792507			0.24	0.000421781	2.80375e-12	0.00584317	0.000650144	0.00649331
	0.32	0.0515	4.56e-10	0.712	0.0793	0.792			0.32	0.0509427	4.51066e-10	0.704295	0.0784419	0.78343			0.32	0.000557283	4.93439e-12	0.00770457	0.000858107	0.00857025
	0.4	0.051	5.65e-10	0.706	0.0786	0.785			0.4	0.0503111	5.57368e-10	0.696463	0.0775383	0.774396			0.4	0.000688905	7.63198e-12	0.0095366	0.00106172	0.0106037
	0.48	0.0506	6.73e-10	0.7	0.078	0.778			0.48	0.0497809	6.62106e-10	0.688669	0.0767374	0.765406			0.48	0.00081909	1.08942e-11	0.0113313	0.00126263	0.0125939
	0.56	0.0502	7.79e-10	0.694	0.0773	0.772			0.56	0.0492532	7.64308e-10	0.680911	0.0758421	0.75744			0.56	0.000946766	1.46918e-11	0.0130888	0.00145787	0.0145598
	0.64	0.0498	8.83e-10	0.688	0.0767	0.765			0.64	0.0487281	8.63993e-10	0.673191	0.075049	0.748533			0.64	0.00107194	1.90065e-11	0.0148092	0.00165096	0.0164666
	0.72	0.0494	9.85e-10	0.683	0.076	0.759			0.72	0.0482054	9.6118e-10	0.666483	0.0741621	0.740645			0.72	0.00119463	2.38201e-11	0.0165168	0.00183789	0.0183547
	1	0.048	1.33e-09	0.663	0.0738	0.737			1	0.0463954	1.28554e-09	0.640837	0.071333	0.712363			1	0.00160457	4.44599e-11	0.0221631	0.00246702	0.0246368
	2	0.0432	2.4e-09	0.598	0.0665	0.665			2	0.0403601	2.24223e-09	0.558688	0.0621283	0.621283			2	0.00283995	1.57775e-10	0.0393122	0.00437168	0.0437168
	3	0.039	3.24e-09	0.543	0.0599	0.603			3	0.0352182	2.92582e-09	0.490345	0.0540915	0.544527			3	0.00378185	3.14184e-10	0.052655	0.00580853	0.0584732
	4	0.0352	3.9e-09	0.495	0.054	0.549			4	0.0307241	3.40409e-09	0.432057	0.0471335	0.479191			4	0.00447594	4.95914e-10	0.0629429	0.0068665	0.0698094
	5	0.0317	4.39e-09	0.453	0.0486	0.502			5	0.0267442	3.70369e-09	0.38218	0.0410021	0.42352			5	0.00495583	6.86311e-10	0.0708198	0.00759789	0.0784803
	6	0.0286	4.75e-09	0.417	0.0438	0.46			6	0.0233222	3.87345e-09	0.340048	0.0357173	0.375113			6	0.00527778	8.76554e-10	0.0769522	0.00808275	0.0848873
	7	0.0258	5e-09	0.385	0.0395	0.424			7	0.0203356	3.94101e-09	0.303458	0.031134	0.334198			7	0.00546437	1.05899e-09	0.081542	0.00836599	0.0898021
	8	0.0232	5.15e-09	0.357	0.0356	0.392			8	0.017675	3.92355e-09	0.271982	0.027122	0.298647			8	0.00552498	1.22645e-09	0.085018	0.00847799	0.0933531
	9	0.021	5.23e-09	0.332	0.032	0.364			9	0.0154641	3.8513e-09	0.24448	0.0235644	0.268045			9	0.00553588	1.3787e-09	0.0875196	0.00843563	0.0959553
	10	0.0189	5.24e-09	0.31	0.0289	0.339			10	0.0134525	3.72968e-09	0.220649	0.0205702	0.24129			10	0.00544754	1.51032e-09	0.0893512	0.00832984	0.0977099
	12	0.0154	5.11e-09	0.274	0.0234	0.297			12	0.0102407	3.39804e-09	0.182204	0.0155605	0.197499			12	0.00515933	1.71196e-09	0.0917958	0.00783949	0.0995013
	14	0.0125	4.85e-09	0.244	0.019	0.263			14	0.00776579	3.01313e-09	0.151588	0.011804	0.163392			14	0.00473421	1.83687e-09	0.0924117	0.00719599	0.0996077
	16	0.0102	4.5e-09	0.22	0.0154	0.235			16	0.0059203	2.6119e-09	0.127693	0.0089385	0.136399			16	0.0042797	1.8881e-09	0.0923072	0.0064615	0.0986008
	18	0.00826	4.12e-09	0.199	0.0125	0.212			18	0.00447911	2.23413e-09	0.107911	0.00677832	0.11496			18	0.00378089	1.88587e-09	0.0910892	0.00572168	0.0970398
	20	0.00672	3.72e-09	0.182	0.0102	0.192			20	0.00340447	1.88462e-09	0.0922043	0.00516749	0.0972705			20	0.00331553	1.83538e-09	0.0897957	0.00503251	0.0947295
	22	0.00546	3.33e-09	0.167	0.00825	0.175			22	0.00258428	1.57613e-09	0.0790431	0.00390483	0.0828296			22	0.00287572	1.75387e-09	0.0879569	0.00434517	0.0921704
	24	0.00444	2.95e-09	0.154	0.00669	0.16			24	0.00196335	1.30448e-09	0.0680983	0.0029583	0.0707515			24	0.00247665	1.64552e-09	0.0859017	0.0037317	0.0892485
	26	0.00361	2.6e-09	0.142	0.00543	0.147			26	0.00149139	1.07413e-09	0.058664	0.00224328	0.0607297			26	0.00211861	1.52587e-09	0.083336	0.00318672	0.0862703
	28	0.00294	2.28e-09	0.131	0.00441	0.136			28	0.00113475	8.80008e-10	0.0505618	0.00170212	0.0524917			28	0.00180525	1.39999e-09	0.0804382	0.00270788	0.0835083
	30	0.00239	1.98e-09	0.122	0.00358	0.125			30	0.000861822	7.13978e-10	0.0439926	0.00129093	0.0450744			30	0.00152818	1.26602e-09	0.0780074	0.00228907	0.0799256
	32	0.00194	1.72e-09	0.113	0.00291	0.116			32	0.000653566	5.7945e-10	0.0380685	0.000980349	0.0390792			32	0.00128643	1.14055e-09	0.0749315	0.00192965	0.0769208
	34	0.00158	1.49e-09	0.105	0.00236	0.108			34	0.000497293	4.68967e-10	0.033048	0.000742793	0.0339922			34	0.00108271	1.02103e-09	0.071952	0.00161721	0.0740078
	36	0.00128	1.28e-09	0.0979	0.00192	0.0998			36	0.000376386	3.76386e-10	0.0287877	0.000564579	0.0293464			36	0.000903614	9.03614e-10	0.0691123	0.00135542	0.0704536
	38	0.00104	1.1e-09	0.0911	0.00156	0.0927			38	0.00028571	3.02193e-10	0.0250271	0.000428564	0.0254666			38	0.00075429	7.97807e-10	0.0660729	0.00113144	0.0672334
	40	0.000849	9.39e-10	0.0849	0.00126	0.0862			40	0.000217905	2.41004e-10	0.0217905	0.000323393	0.0221242			40	0.000631095	6.97996e-10	0.0631095	0.000936607	0.0640758
	42	0.00069	8.02e-10	0.0791	0.00103	0.0801			42	0.000165454	1.9231e-10	0.0189672	0.000246982	0.019207			42	0.000524546	6.0969e-10	0.0601328	0.000783018	0.060893
	44	0.000561	6.83e-10	0.0737	0.000832	0.0746			44	0.000125678	1.53009e-10	0.0165106	0.000186388	0.0167122			44	0.000435322	5.29991e-10	0.0571894	0.000645612	0.0578878
	46	0.000457	5.81e-10	0.0687	0.000676	0.0694			46	9.56488e-05	1.21602e-10	0.0143787	0.000141485	0.0145252			46	0.000361351	4.59398e-10	0.0543213	0.000534515	0.0548748
	48	0.000371	4.93e-10	0.0641	0.000549	0.0646			48	7.25446e-05	9.64003e-11	0.012534	0.00010735	0.0126318			48	0.000298455	3.966e-10	0.051566	0.00044165	0.0519682
	50	0.000302	4.17e-10	0.0598	0.000445	0.0602			50	5.51704e-05	7.6179e-11	0.0109245	8.12942e-05	0.0109975			50	0.00024683	3.40821e-10	0.0488755	0.000363706	0.0492025
	52	0.000245	3.53e-10	0.0557	0.000362	0.0561			52	4.18151e-05	6.02479e-11	0.00950654	6.1784e-05	0.00957481			52	0.000203185	2.92752e-10	0.0461935	0.000300216	0.0465252
	54	0.0002	2.98e-10	0.052	0.000294	0.0523			54	3.18908e-05	4.75173e-11	0.00829161	4.68795e-05	0.00833944			54	0.000168109	2.50483e-10	0.0437084	0.000247121	0.0439606
	56	0.000162	2.51e-10	0.0485	0.000238	0.0487			56	2.41334e-05	3.73919e-11	0.00722512	3.54552e-05	0.00725491			56	0.000137867	2.13608e-10	0.0412749	0.000202545	0.0414451
	58	0.000132	2.12e-10	0.0452	0.000194	0.0454			58	1.83715e-05	2.95058e-11	0.00629086	2.70006e-05	0.00631869			58	0.000113628	1.82494e-10	0.0389091	0.000166999	0.0390813
	60	0.000107	1.78e-10	0.0422	0.000157	0.0424			60	1.39131e-05	2.31451e-11	0.00548721	2.04145e-05	0.00551322			60	9.30869e-05	1.54855e-10	0.0367128	0.000136585	0.0368868
	62	8.72e-05	1.5e-10	0.0394	0.000128	0.0395			62	1.05931e-05	1.82221e-11	0.00478634	1.55495e-05	0.00479849			62	7.66069e-05	1.31778e-10	0.0346137	0.00011245	0.0347015
	64	7.09e-05	1.26e-10	0.0367	0.000104	0.0368			64	8.04677e-06	1.43003e-11	0.00416525	1.18034e-05	0.0041766			64	6.28532e-05	1.117e-10	0.0325347	9.21966e-05	0.0326234
	66	5.77e-05	1.05e-10	0.0343	8.41e-05	0.0343			66	6.11813e-06	1.11335e-11	0.00363695	8.91742e-06	0.00363695			66	5.15819e-05	9.38665e-11	0.0306631	7.51826e-05	0.0306631
	68	4.69e-05	8.82e-11	0.032	6.83e-05	0.032			68	4.64605e-06	8.73735e-12	0.00317001	6.766e-06	0.00317001			68	4.22539e-05	7.94626e-11	0.02883	6.1534e-05	0.02883
	70	3.81e-05	7.38e-11	0.0298	5.54e-05	0.0299			70	3.52618e-06	6.83023e-12	0.00275801	5.1273e-06	0.00276726			70	3.45738e-05	6.69698e-11	0.027042	5.02727e-05	0.0271327
	72	3.1e-05	6.18e-11	0.0278	4.5e-05	0.0279			72	2.68046e-06	5.34362e-12	0.00240376	3.89099e-06	0.00241241			72	2.83195e-05	5.64564e-11	0.0253962	4.1109e-05	0.0254876
	74	2.52e-05	5.16e-11	0.026	3.66e-05	0.026			74	2.03571e-06	4.16836e-12	0.00210033	2.95662e-06	0.00210033			74	2.31643e-05	4.74316e-11	0.0238997	3.36434e-05	0.0238997
	76	2.05e-05	4.31e-11	0.0242	2.97e-05	0.0242			76	1.54717e-06	3.25282e-12	0.00182641	2.2415e-06	0.00182641			76	1.89528e-05	3.98472e-11	0.0223736	2.74585e-05	0.0223736
	78	1.67e-05	3.6e-11	0.0226	2.41e-05	0.0226			78	1.17752e-06	2.53836e-12	0.00159353	1.69929e-06	0.00159353			78	1.55225e-05	3.34616e-11	0.0210065	2.24007e-05	0.0210065
	80	1.35e-05	3e-11	0.0211	1.96e-05	0.0211			80	8.89309e-07	1.97624e-12	0.00138996	1.29115e-06	0.00138996			80	1.26107e-05	2.80238e-11	0.01971	1.83089e-05	0.01971
	82	1.1e-05	2.5e-11	0.0197	1.59e-05	0.0197			82	6.76986e-07	1.5386e-12	0.00121242	9.78552e-07	0.00121242			82	1.0323e-05	2.34614e-11	0.0184876	1.49214e-05	0.0184876
	84	8.96e-06	2.08e-11	0.0183	1.29e-05	0.0184			84	5.15185e-07	1.19596e-12	0.00105222	7.41728e-07	0.00105797			84	8.44482e-06	1.9604e-11	0.0172478	1.21583e-05	0.017342
	86	7.28e-06	1.73e-11	0.0171	1.05e-05	0.0171			86	3.9107e-07	9.29328e-13	0.000918584	5.64043e-07	0.000918584			86	6.88893e-06	1.63707e-11	0.0161814	9.93596e-06	0.0161814
	88	5.92e-06	1.44e-11	0.016	8.51e-06	0.016			88	2.97107e-07	7.22692e-13	0.000802991	4.27091e-07	0.000802991			88	5.62289e-06	1.36773e-11	0.015197	8.08291e-06	0.015197
	90	4.82e-06	1.2e-11	0.0149	6.91e-06	0.0149			90	2.25999e-07	5.62652e-13	0.000698627	3.23994e-07	0.000698627			90	4.594e-06	1.14373e-11	0.0142014	6.58601e-06	0.0142014
	92	3.92e-06	9.97e-12	0.0139	5.62e-06	0.0139			92	1.71717e-07	4.36739e-13	0.000608894	2.46186e-07	0.000608894			92	3.74828e-06	9.53326e-12	0.0132911	5.37381e-06	0.0132911
	94	3.19e-06	8.29e-12	0.013	4.56e-06	0.013			94	1.30553e-07	3.39273e-13	0.000532033	1.86621e-07	0.000532033			94	3.05945e-06	7.95073e-12	0.012468	4.37338e-06	0.012468
	96	2.59e-06	6.88e-12	0.0121	3.71e-06	0.0121			96	9.9029e-08	2.63058e-13	0.000462645	1.41852e-07	0.000462645			96	2.49097e-06	6.61694e-12	0.0116374	3.56815e-06	0.0116374
	98	2.11e-06	5.72e-12	0.0113	3.01e-06	0.0113			98	7.53726e-08	2.04327e-13	0.000403654	1.07522e-07	0.000403654			98	2.03463e-06	5.51567e-12	0.0108963	2.90248e-06	0.0108963
	100	1.72e-06	4.75e-12	0.0105	2.45e-06	0.0105			100	5.7402e-08	1.58523e-13	0.000350419	8.17645e-08	0.000350419			100	1.6626e-06	4.59148e-12	0.0101496	2.36824e-06	0.0101496
	102	1.4e-06	3.94e-12	0.00982	1.99e-06	0.00982			102	4.36511e-08	1.22847e-13	0.000306181	6.20469e-08	0.000306181			102	1.35635e-06	3.81715e-12	0.00951382	1.92795e-06	0.00951382
	104	1.14e-06	3.27e-12	0.00916	1.62e-06	0.00916			104	3.32078e-08	9.52538e-14	0.000266827	4.719e-08	0.000266827			104	1.10679e-06	3.17475e-12	0.00889317	1.57281e-06	0.00889317
	106	9.25e-07	2.71e-12	0.00855	1.31e-06	0.00855			106	2.51735e-08	7.37517e-14	0.000232685	3.56512e-08	0.000232685			106	8.99826e-07	2.63625e-12	0.00831731	1.27435e-06	0.00831731
	108	7.52e-07	2.24e-12	0.00798	1.07e-06	0.00798			108	1.912e-08	5.69533e-14	0.000202896	2.72054e-08	0.000202896			108	7.3288e-07	2.18305e-12	0.0077771	1.04279e-06	0.0077771
	110	6.11e-07	1.86e-12	0.00744	8.67e-07	0.00744			110	1.45138e-08	4.41826e-14	0.000176731	2.05948e-08	0.000176731			110	5.96486e-07	1.81582e-12	0.00726327	8.46405e-07	0.00726327
	112	4.97e-07	1.54e-12	0.00694	7.03e-07	0.00694			112	1.10297e-08	3.41765e-14	0.000154016	1.56013e-08	0.000154016			112	4.8597e-07	1.50582e-12	0.00678598	6.87399e-07	0.00678598
	114	4.03e-07	1.27e-12	0.00648	5.71e-07	0.00648			114	8.35564e-09	2.63317e-14	0.000134354	1.18389e-08	0.000134354			114	3.94644e-07	1.24367e-12	0.00634565	5.59161e-07	0.00634565
	116	3.28e-07	1.05e-12	0.00604	4.64e-07	0.00604			116	6.35355e-09	2.03391e-14	0.000116998	8.98795e-09	0.000116998			116	3.21646e-07	1.02966e-12	0.005923	4.55012e-07	0.005923
	118	2.67e-07	8.7e-13	0.00564	3.77e-07	0.00564			118	4.83194e-09	1.57445e-14	0.000102068	6.82263e-09	0.000102068			118	2.62168e-07	8.54255e-13	0.00553793	3.70177e-07	0.00553793
	120	2.17e-07	7.2e-13	0.00526	3.06e-07	0.00526			120	3.66892e-09	1.21734e-14	8.89333e-05	5.17368e-09	8.89333e-05			120	2.13331e-07	7.07827e-13	0.00517107	3.00826e-07	0.00517107
	125	1.29e-07	4.47e-13	0.00442	1.82e-07	0.00442			125	1.84009e-09	6.37611e-15	6.30479e-05	2.59609e-09	6.30479e-05			125	1.2716e-07	4.40624e-13	0.00435695	1.79404e-07	0.00435695
	130	7.68e-08	2.76e-13	0.00372	1.08e-07	0.00372			130	9.24229e-10	3.32145e-15	4.47673e-05	1.2997e-09	4.47673e-05			130	7.58758e-08	2.72679e-13	0.00367523	1.067e-07	0.00367523
	135	4.57e-08	1.71e-13	0.00312	6.4e-08	0.00312			135	4.63986e-10	1.73614e-15	3.16769e-05	6.49783e-10	3.16769e-05			135	4.5236e-08	1.69264e-13	0.00308832	6.33502e-08	0.00308832
	140	2.72e-08	1.06e-13	0.00263	3.8e-08	0.00263			140	2.32985e-10	9.07955e-16	2.25276e-05	3.25493e-10	2.25276e-05			140	2.6967e-08	1.05092e-13	0.00260747	3.76745e-08	0.00260747
	145	1.62e-08	6.51e-14	0.00221	2.26e-08	0.00221			145	1.17069e-10	4.70445e-16	1.59706e-05	1.63319e-10	1.59706e-05			145	1.60829e-08	6.46296e-14	0.00219403	2.24367e-08	0.00219403
	150	9.68e-09	4.02e-14	0.00186	1.35e-08	0.00186			150	5.90165e-11	2.45089e-16	1.13399e-05	8.23061e-11	1.13399e-05			150	9.62098e-09	3.99549e-14	0.00184866	1.34177e-08	0.00184866
	155	5.77e-09	2.48e-14	0.00156	7.92e-09	0.00156			155	2.96786e-11	1.27562e-16	8.02403e-06	4.07374e-11	8.02403e-06			155	5.74032e-09	2.46724e-14	0.00155198	7.87926e-09	0.00155198
	160	3.44e-09	1.53e-14	0.00131	4.77e-09	0.00131			160	1.49278e-11	6.63941e-17	5.68472e-06	2.06993e-11	5.68472e-06			160	3.42507e-09	1.52336e-14	0.00130432	4.7493e-09	0.00130432
	165	2.05e-09	9.38e-15	0.0011	2.91e-09	0.0011			165	7.50519e-12	3.43408e-17	4.02718e-06	1.06537e-11	4.02718e-06			165	2.04249e-09	9.34566e-15	0.00109597	2.89935e-09	0.00109597
	170	1.22e-09	5.76e-15	0.000927	1.69e-09	0.000927			170	3.76823e-12	1.7791e-17	2.86324e-06	5.21993e-12	2.86324e-06			170	1.21623e-09	5.74221e-15	0.000924137	1.68478e-09	0.000924137
	175	7.3e-10	3.54e-15	0.00078	1.05e-09	0.00078			175	1.90226e-12	9.22468e-18	2.03256e-06	2.73613e-12	2.03256e-06			175	7.28098e-10	3.53078e-15	0.000777967	1.04726e-09	0.000777967
	180	4.34e-10	2.17e-15	0.000655	5.82e-10	0.000655			180	9.5413e-13	4.77065e-18	1.43999e-06	1.2795e-12	1.43999e-06			180	4.33046e-10	2.16523e-15	0.00065356	5.8072e-10	0.00065356
	185	2.6e-10	1.33e-15	0.000551	3.49e-10	0.000551			185	4.82238e-13	2.46683e-18	1.02197e-06	6.47311e-13	1.02197e-06			185	2.59518e-10	1.32753e-15	0.000549978	3.48353e-10	0.000549978
	190	1.55e-10	8.14e-16	0.000463	2.33e-10	0.000463			190	2.42543e-13	1.27374e-18	7.245e-07	3.64597e-13	7.245e-07			190	1.54757e-10	8.12726e-16	0.000462275	2.32635e-10	0.000462275
	195	9.23e-11	4.98e-16	0.000389	1.16e-10	0.000389			195	1.21851e-13	6.57441e-19	5.13543e-07	1.53139e-13	5.13543e-07			195	9.21781e-11	4.97343e-16	0.000388486	1.15847e-10	0.000388486
	200	5.5e-11	3.05e-16	0.000327	8.73e-11	0.000327			200	6.12576e-14	3.39701e-19	3.64204e-07	9.72326e-14	3.64204e-07			200	5.49387e-11	3.0466e-16	0.000326636	8.72028e-11	0.000326636
	205	3.28e-11	1.86e-16	0.000275	5.82e-11	0.000275			205	3.08206e-14	1.74775e-19	2.58405e-07	5.46878e-14	2.58405e-07			205	3.27692e-11	1.85825e-16	0.000274742	5.81453e-11	0.000274742
	210	1.96e-11	1.14e-16	0.000231	2.91e-11	0.000231			210	1.55379e-14	9.03737e-20	1.83126e-07	2.30691e-14	1.83126e-07			210	1.95845e-11	1.1391e-16	0.000230817	2.90769e-11	0.000230817
	215	1.17e-11	6.94e-17	0.000195	1.46e-11	0.000195			215	7.82516e-15	4.64159e-20	1.30419e-07	9.76473e-15	1.30419e-07			215	1.16922e-11	6.93536e-17	0.00019487	1.45902e-11	0.00019487
	220	6.97e-12	4.24e-17	0.000164	1.46e-11	0.000164			220	3.93287e-15	2.39245e-20	9.25382e-08	8.23816e-15	9.25382e-08			220	6.96607e-12	4.23761e-17	0.000163907	1.45918e-11	0.000163907
	230	2.48e-12	1.57e-17	0.000116	7.28e-12	0.000116			230	9.96022e-16	6.30546e-21	4.65881e-08	2.92381e-15	4.65881e-08			230	2.479e-12	1.56937e-17	0.000115953	7.27708e-12	0.000115953
	240	8.79e-13	5.84e-18	8.17e-05	0	8.17e-05			240	2.51273e-16	1.66944e-21	2.3355e-08	0	2.3355e-08			240	8.78749e-13	5.83833e-18	8.16766e-05	0	8.16766e-05
	250	3.12e-13	2.16e-18	5.77e-05	0	5.77e-05			250	6.34821e-17	4.39492e-22	1.17401e-08	0	1.17401e-08			250	3.11937e-13	2.15956e-18	5.76883e-05	0	5.76883e-05
	300	1.52e-15	1.3e-20	1.02e-05	0	1.02e-05			300	5.64989e-20	4.83214e-25	3.79137e-10	0	3.79137e-10			300	1.51994e-15	1.29995e-20	1.01996e-05	0	1.01996e-05
	350	-1.51e-18	4.94e-24	1.79e-06	0	1.79e-06			350	-1.02535e-23	3.35446e-29	1.21548e-11	0	1.21548e-11			350	-1.50999e-18	4.93997e-24	1.78999e-06	0	1.78999e-06

## Sheet: Minute 1
	(ET1)	(ET2)	(LN-ET)	(BB)	(bb)		Sum
Valor	0.327	0.336	1.25e-10	0.0159	0.00994		0.68884
Porcentagem	0.474711	0.487777	1.81464e-10	0.0230823	0.0144301
	Alveolar	Thoracic	Extratho.	Thoracic	RT-TOTAL		Soma
Valor	0.048	1.33e-09	0.663	0.0738	0.737		1.5218
Porcentagem	0.0315416	8.73965e-10	0.435668	0.0484952	0.484295
		Extrathoracic 1	0.474711		Alveolar Interstit	0.0315416
		Extrathoracic 2	0.487777		Thoracic Lymph Node	8.73965e-10
		Lymph Node Extrathoracic	1.81464e-10		Extrathoracic Total	0.435668
		Bronchial	0.0230823		Thoracic Total	0.0484952
		Bronchiolar	0.0144301		RT-TOTAL	0.484295

## Sheet: Minute 1 corrected
															Difference
	Ao							A							(ET1)	(ET2)	(LN-ET)	(BB)	(bb)
	Time	(ET1)	(ET2)	(LN-ET)	(BB)	(bb)		(ET1)	(ET2)	(LN-ET)	(BB)	(bb)			0.0109311	0.011232	4.17856e-12	0.000531513	0.000332279	Sum
	1	0.327	0.336	1.25e-10	0.0159	0.00994		0.316069	0.324768	1.20821e-10	0.0153685	0.00960772			0.474711	0.487777	1.81464e-10	0.0230823	0.0144301	0.0230269
	Ao							A							Difference
	Time	Alveolar	Thoracic	Extratho.	Thoracic	RT-TOTAL		Alveolar	Thoracic	Extratho.	Thoracic	RT-TOTAL			Alveolar	Thoracic	Extratho.	Thoracic	RT-TOTAL
	1	0.048	1.33e-09	0.663	0.0738	0.737		0.0463954	1.28554e-09	0.640837	0.071333	0.712363			0.00160457	4.44599e-11	0.0221631	0.00246702	0.0246368	Sum
															0.0315416	8.73965e-10	0.435668	0.0484952	0.484295	0.0508715
			Difference										λ do C11 = 0.034
			Extrathoracic 1	0.474711		Alveolar Interstit	0.0315416
			Extrathoracic 2	0.487777		Thoracic Lymph Node	8.73965e-10
			Lymph Node Extrathoracic	1.81464e-10		Extrathoracic Total	0.435668
			Bronchial	0.0230823		Thoracic Total	0.0484952
			Bronchiolar	0.0144301		RT-TOTAL	0.484295
