# Supplementary material for: Modeling the initial phase of SARS-CoV-2 deposition in the respiratory tract mimicked by the 11C radionuclide
Source: PLoS One. 2021 Jan 14;16(1):e0245019. doi: 10.1371/journal.pone.0245019 (PMC7808619; doi:10.1371/journal.pone.0245019)
Supplement: S3 Material — (XLS) [file pone.0245019.s003.xls]

## Sheet: Plan2
PATIENT ID	DD/MM/YY	RESULT	E	RP
1	2020-03-12	Not detected	Undetermined	30
2	2020-03-18	Not detected	Undetermined	28.4
3	2020-03-18	Not detected	Undetermined	28.5
4	2020-03-18	Detected	28.1	29.9
5	2020-03-18	Not detected	Undetermined	28.8
6	2020-03-18	Detected	20	2.7
7	2020-03-18	Detected	28.6	27.6
8	2020-03-18	Detected	24	26.9
9	2020-03-18	Detected	28.6	26
10	2020-03-18	Detected	20.4	26
11	2020-03-18	Not detected	Undetermined	25.7
12	2020-03-18	Detected	19.9	29.3
13	2020-03-18	Inconclusive	36.9	29
14	2020-03-18	Not detected	Undetermined	26.3
15	2020-03-18	Inconclusive	33.9	28
16	2020-03-18	Inconclusive	35.7	27.7
17	2020-03-18	Inconclusive	36	27.3
18	2020-03-18	Detected	28.5	23
19	2020-03-18	Inconclusive	33.7	26.7
20	2020-03-18	Inconclusive	Undetermined	27.2
21	2020-03-18	Detected	23.2	27.06
22	2020-03-18	Inconclusive	36	26.8
23	2020-03-18	Not detected	Undetermined	27.2081
24	2020-03-18	Not detected	Undetermined	23.8186
25	2020-03-18	Not detected	Undetermined	26.3059
26	2020-03-18	Inconclusive	Undetermined	26.8693
27	2020-03-18	Detected	Undetermined	25.7931
28	2020-03-18	Not detected	Undetermined	29.2542
29	2020-03-18	Not detected	Undetermined	26.4893
30	2020-03-18	Detected	27.9378	24.9712
31	2020-03-18	Detected	28.8798	25.0053
32	2020-03-18	Not detected	Undetermined	25.0189
33	2020-03-18	Inconclusive	34.5704	26.1241
34	2020-03-18	Not detected	Undetermined	24.287
35	2020-03-19	Not detected	6	25
36	2020-03-19	Detected	22	25
37	2020-03-19	Not detected	Undetermined	30
38	2020-03-19	Inconclusive	31	26
39	2020-03-19	Not detected	8	28
40	2020-03-19	Detected	20	27
41	2020-03-19	Not detected	Undetermined	31
42	2020-03-19	Not detected	Undetermined	24
43	2020-03-19	Detected	23	30
44	2020-03-19	Detected	17	27
45	2020-03-19	Detected	23	26
46	2020-03-19	Not detected	Undetermined	28
47	2020-03-19	Detected	21	26
48	2020-03-19	Not detected	Undetermined	24.6772
49	2020-03-19	Not detected	Undetermined	25.4853
50	2020-03-19	Not detected	Undetermined	23.7782
51	2020-03-19	Detected	23.2574	27.0071
52	2020-03-19	Not detected	Undetermined	26.2318
53	2020-03-19	Not detected	Undetermined	25.2818
54	2020-03-19	Inconclusive	29.0296	26.9241
55	2020-03-19	Not detected	Undetermined	25.5771
56	2020-03-19	Detected	14.7488	26.1873
57	2020-03-19	Not detected	Undetermined	28.0126
58	2020-03-19	Not detected	Undetermined	26.9303
59	2020-03-19	Not detected	Undetermined	28.1127
60	2020-03-19	Not detected	Undetermined	28.2886
61	2020-03-19	Not detected	Undetermined	31.6391
62	2020-03-19	Not detected	Undetermined	28.1827
63	2020-03-19	Not detected	Undetermined	28.081
64	2020-03-19	Not detected	Undetermined	25.1957
65	2020-03-19	Not detected	Undetermined	27.1115
66	2020-03-19	Not detected	Undetermined	26.7209
67	2020-03-19	Not detected	Undetermined	29.0193
68	2020-03-19	Not detected	Undetermined	29.3793
69	2020-03-19	Not detected	Undetermined	31.4843
70	2020-03-19	Not detected	Undetermined	28.9813
71	2020-03-19	Not detected	Undetermined	26.6378
72	2020-03-19	Not detected	Undetermined	24.5538
73	2020-03-19	Not detected	Undetermined	28.0396
74	2020-03-20	Not detected	Undetermined	23.1123
75	2020-03-20	Not detected	Undetermined	23.9063
76	2020-03-20	Detected	28.5269	20.075
77	2020-03-20	Not detected	Undetermined	24.9065
78	2020-03-20	Detected	30.7839	22.8415
79	2020-03-20	Not detected	Undetermined	26.8623
80	2020-03-20	Not detected	Undetermined	25.0485
81	2020-03-20	Not detected	Undetermined	26.7051
82	2020-03-20	Not detected	Undetermined	23.5794
83	2020-03-20	Not detected	Undetermined	23.7996
84	2020-03-20	Detected	29.9774	22.7099
85	2020-03-20	Not detected	Undetermined	25.3552
86	2020-03-20	Not detected	Undetermined	25.1428
87	2020-03-20	Not detected	Undetermined	23.8845
88	2020-03-20	Not detected	Undetermined	23.8895
89	2020-03-20	Not detected	Undetermined	23.49
90	2020-03-23	Not detected	Undetermined	26.7554
91	2020-03-20	Not detected	Undetermined	22.5588
92	2020-03-20	Not detected	Undetermined	25.2116
93	2020-03-20	Inconclusive	27.0166	21.6253
94	2020-03-20	Not detected	Undetermined	23.2858
95	2020-03-20	Not detected	Undetermined	23.1647
96	2020-03-20	Not detected	Undetermined	25.5198
97	2020-03-20	Detected	20.7367	25.1994
98	2020-03-20	Not detected	Undetermined	23.7995
99	2020-03-20	Not detected	Undetermined	23.5896
100	2020-03-20	Not detected	Undetermined	27.1716
101	2020-03-20	Not detected	Undetermined	20.9094
102	2020-03-20	Not detected	Undetermined	25.4524
103	2020-03-20	Not detected	Undetermined	21.3258
104	2020-03-20	Not detected	Undetermined	22.8496
105	2020-03-20	Inconclusive	28.7027	22.7307
106	2020-03-20	Not detected	Undetermined	21.8988
107	2020-03-20	Not detected	Undetermined	23.2943
108	2020-03-20	Not detected	Undetermined	24.3879
109	2020-03-20	Not detected	Undetermined	22.3617
110	2020-03-20	Not detected	Undetermined	26.4486
111	2020-03-20	Not detected	Undetermined	21.7753
112	2020-03-20	Not detected	Undetermined	25.452
113	2020-03-20	Not detected	Undetermined	23.2056
114	2020-03-20	Not detected	Undetermined	22.2502
115	2020-03-20	Inconclusive	28.4669	25.7495
116	2020-03-20	Not detected	Undetermined	25.5423
117	2020-03-20	Not detected	Undetermined	23.4836
118	2020-03-20	Not detected	Undetermined	22.7205
119	2020-03-20	Not detected	Undetermined	27.3024
120	2020-03-20	Not detected	Undetermined	24.6637
121	2020-03-20	Not detected	Undetermined	25.0244
122	2020-03-20	Not detected	Undetermined	26.2796
123	2020-03-23	Not detected	Undetermined	26.2911
124	2020-03-23	Not detected	Undetermined	28.1915
125	2020-03-23	Detected	18.6761	25.9489
126	2020-03-23		#N/A	#N/A
127	2020-03-23	Not detected	Undetermined	24.6528
128	2020-03-23	Not detected	Undetermined	26.4816
129	2020-03-23	Detected	21.7019	28.6644
130	2020-03-23	Not detected	Undetermined	26.8978
131	2020-03-23	Not detected	Undetermined	27.691
132	2020-03-23	Not detected	Undetermined	26.6438
133	2020-03-23	Not detected	Undetermined	23.3626
134	2020-03-23	Not detected	Undetermined	23.1567
135	2020-03-23	Inconclusive	Undetermined	21.3346
136	2020-03-23	Not detected	Undetermined	22.894
137	2020-03-23	Inconclusive	Undetermined	22.8173
138	2020-03-23	Not detected	Undetermined	28.0923
139	2020-03-23	Not detected	Undetermined	29.8641
140	2020-03-23	Not detected	Undetermined	24.5512
141	2020-03-23	Not detected	Undetermined	28.3232
142	2020-03-23	Not detected	Undetermined	23.4644
143	2020-03-23	Not detected	Undetermined	26.4276
144	2020-03-23	Not detected	Undetermined	21.4326
145	2020-03-23	Not detected	Undetermined	25.2088
146	2020-03-23	Inconclusive	23.0539	25.9547
147	2020-03-23	Not detected	Undetermined	23.4123
148	2020-03-23	Not detected	Undetermined	26.3171
149	2020-03-23	Not detected	Undetermined	27.0612
150	2020-03-23	Not detected	Undetermined	26.1838
151	2020-03-23	Not detected	Undetermined	27.1335
152	2020-03-23	Inconclusive	Undetermined	26.4918
153	2020-03-23	Not detected	Undetermined	Undetermined
154	2020-03-23	Not detected	Undetermined	27.2865
155	2020-03-23	Inconclusive	23.1975	29.0923
156	2020-03-23	Not detected	Undetermined	25.4333
157	2020-03-23	Not detected	Undetermined	26.3223
158	2020-03-23	Inconclusive	24.0979	27.7805
159	2020-03-23	Not detected	Undetermined	27.4973
160	2020-03-23	Detected	14.4343	24.4941
161	2020-03-23	Not detected	Undetermined	22.9509
162	2020-03-23	Not detected	Undetermined	21.0851
163	2020-03-23	Inconclusive	23.8674	24.0807
164	2020-03-23	Not detected	Undetermined	25.6823
165	2020-03-23	Not detected	Undetermined	26.6103
166	2020-03-23	Not detected	Undetermined	24.6235
167	2020-03-23	Not detected	Undetermined	23.7075
168	2020-03-23	Not detected	Undetermined	27.4712
169	2020-03-23	Not detected	Undetermined	26.5468
170	2020-03-23	Not detected	Undetermined	23.1574
171	2020-03-23	Detected	17.1845	28.1187
172	2020-03-23	Detected	20.14	24.8404
173	2020-03-23	Not detected	Undetermined	29.5652
174	2020-03-23	Not detected	Undetermined	25.7197
175	2020-03-23	Inconclusive	30.2252	24.8188
176	2020-03-23	Not detected	Undetermined	29.2449
177	2020-03-23	Not detected	Undetermined	24.6073
178	2020-03-23	Not detected	Undetermined	25.4276
179	2020-03-23	Not detected	Undetermined	26.2987
180	2020-03-23	Not detected	Undetermined	25.8281
181	2020-03-23	Not detected	Undetermined	26.8827
182	2020-03-24	Not detected	Undetermined	25.9783
183	2020-03-24	Not detected	Undetermined	25.5092
184	2020-03-24	Not detected	Undetermined	24.5749
185	2020-03-24	Not detected	Undetermined	23.4733
186	2020-03-24	Not detected	Undetermined	27.4721
187	2020-03-24	Not detected	Undetermined	25.6044
188	2020-03-24	Not detected	Undetermined	26.7752
189	2020-03-24	Not detected	Undetermined	26.9435
190	2020-03-24	Detected	19.2011	28.9666
191	2020-03-24	Not detected	Undetermined	27.8295
192	2020-03-24	Not detected	Undetermined	29.0737
193	2020-03-24	Not detected	Undetermined	28.2385
194	2020-03-24	Not detected	Undetermined	28.232
195	2020-03-24	Not detected	Undetermined	26.0757
196	2020-03-24	Not detected	Undetermined	26.5257
197	2020-03-24	Not detected	Undetermined	29.0771
198	2020-03-24	Not detected	17.2273	28.4789
199	2020-03-24	Not detected	#N/A	#N/A
200	2020-03-24	Detected	Undetermined	27.6459
201	2020-03-24	Not detected	#N/A	#N/A
202	2020-03-24	Not detected	Undetermined	30.2237
203	2020-03-24	Detected	22.6463	26.3384
204	2020-03-24	Not detected	Undetermined	30.0062
205	2020-03-24	Not detected	Undetermined	23.6244
206	2020-03-24	Not detected	Undetermined	24.0205
207	2020-03-24	Not detected	Undetermined	25.8923
208	2020-03-24	Not detected	Undetermined	25.4192
209	2020-03-24	Not detected	Undetermined	27.7286
210	2020-03-24	Not detected	Undetermined	28.6286
211	2020-03-24	Not detected	Undetermined	27.0612
212	2020-03-24	Not detected	Undetermined	25.5882
213	2020-03-24	Not detected	Undetermined	28.9013
214	2020-03-24	Detected	17.071	26.3877
215	2020-03-24	Not detected	Undetermined	26.8439
216	2020-03-24	Not detected	Undetermined	25.3402
217	2020-03-24	Not detected	Undetermined	27.3558
218	2020-03-24	Not detected	Undetermined	28.8453
219	2020-03-24	Not detected	Undetermined	23.6703
220	2020-03-24	Not detected	Undetermined	25.3008
221	2020-03-24	Not detected	#N/A	#N/A
222	2020-03-24	Not detected	Undetermined	29.0845
223	2020-03-24	Not detected	Undetermined	26.5495
224	2020-03-24	Not detected	Undetermined	27.1274
225	2020-03-24	Not detected	Undetermined	24.852
226	2020-03-24	Not detected	Undetermined	31.2349
227	2020-03-24	Not detected	Undetermined	25.6558
228	2020-03-24	Not detected	Undetermined	29.1005
229	2020-03-24	Not detected	Undetermined	28.1532
230	2020-03-24	Not detected	Undetermined	26.2636
231	2020-03-24	Detected	22.5199	26.9974
232	2020-03-24	Not detected	Undetermined	29.8237
233	2020-03-24	Not detected	Undetermined	24.2217
234	2020-03-23	Not detected	Undetermined	24.3059
235	2020-03-23	Not detected	Undetermined	24.1911
236	2020-03-23	Not detected	#N/A	#N/A
237	2020-03-23	Not detected	#N/A	#N/A
238	2020-03-23	Not detected	Undetermined	24.8167
239	2020-03-23	Not detected	Undetermined	26.3171
240	2020-03-23	Detected	23.2063	28.3045
241	2020-03-23	Not detected	Undetermined	24.9102
242	2020-03-23	Not detected	Undetermined	24.2821
243	2020-03-23	Not detected	Undetermined	25.4929
244	2020-03-23	Not detected	Undetermined	25.6131
245	2020-03-24	Not detected	Undetermined	25.375
246	2020-03-24	Not detected	Undetermined	27.1787
247	2020-03-24	Inconclusive	26.7509	28.0437
248	2020-03-24	Not detected	Undetermined	28.1576
249	2020-03-24	Not detected	Undetermined	26.9569
250	2020-03-24	Not detected	Undetermined	#N/A
251	2020-03-24	Not detected	Undetermined	29.6926
252	2020-03-25	Not detected	Undetermined	34.1271
253	2020-03-25	Detected	17.7307	28.6576
254	2020-03-25	Not detected	Undetermined	29.9924
255	2020-03-25	Inconclusive	Undetermined	28.5415
256	2020-03-25	Not detected	Undetermined	28.0941
257	2020-03-25	Not detected	Undetermined	31.8988
258	2020-03-25	Detected	21.3564	27.2912
259	2020-03-25	Not detected	Undetermined	27.6631
260	2020-03-25	Not detected	Undetermined	30.739
261	2020-03-25	Not detected	Undetermined	33.6937
262	2020-03-25	Not detected	Undetermined	26.5537
263	2020-03-25	Not detected	Undetermined	27.7197
264	2020-03-25	Not detected	Undetermined	30.7753
265	2020-03-25	Not detected	Undetermined	30.9712
266	2020-03-25	Not detected	Undetermined	29.1548
267	2020-03-25		Undetermined	Undetermined
268	2020-03-25	Not detected	Undetermined	28.1228
269	2020-03-25	Not detected	Undetermined	29.5311
270	2020-03-25	Inconclusive	25.0162	29.2087
271	2020-03-25	Not detected	Undetermined	28.4082
272	2020-03-25	Not detected	Undetermined	25.1738
273	2020-03-25	Not detected	Undetermined	28.0496
274	2020-03-25	Not detected	Undetermined	25.626
275	2020-03-25	Not detected	Undetermined	25.1865
276	2020-03-25	Not detected	Undetermined	26.5201
277	2020-03-25	Not detected	Undetermined	28.6813
278	2020-03-25	Not detected	Undetermined	26.8549
279	2020-03-25	Not detected	Undetermined	25.247
280	2020-03-25	Not detected	Undetermined	26.7674
281	2020-03-25	Not detected	Undetermined	28.1499
282	2020-03-25	Not detected	Undetermined	25.2264
283	2020-03-25	Not detected	Undetermined	28.2661
284	2020-03-25	Not detected	Undetermined	29.5396
285	2020-03-25	Not detected	Undetermined	28.9481
286	2020-03-25	Detected	21.7432	25.4102
287	2020-03-25	Not detected	Undetermined	Undetermined
288	2020-03-25	Not detected	Undetermined	27.9567
289	2020-03-25	Inconclusive	Undetermined	24.869
290	2020-03-25	Not detected	Undetermined	26.381
291	2020-03-25	Not detected	Undetermined	30.9119
292	2020-03-25	Not detected	Undetermined	28.1556
293	2020-03-25	Not detected	Undetermined	27.9582
294	2020-03-25	Not detected	Undetermined	28.8683
295	2020-03-25	Not detected	Undetermined	26.7013
296	2020-03-25	Not detected	Undetermined	25.6897
297	2020-03-25	Not detected	Undetermined	24.1538
298	2020-03-25	Not detected	Undetermined	26.5642
299	2020-03-25	Not detected	Undetermined	24.913
300	2020-03-25	Not detected	Undetermined	25.6334
301	2020-03-25	Not detected	Undetermined	24.9928
302	2020-03-25	Detected	17.501	26.4585
303	2020-03-25	Not detected	Undetermined	27.8951
304	2020-03-25	Not detected	Undetermined	27.1568
305	2020-03-25	Detected	23.4582	26.7297
306	2020-03-25	Not detected	Undetermined	26.2122
307	2020-03-25	Not detected	Undetermined	27.9135
308	2020-03-25	Inconclusive	21.5027	25.2256
309	2020-03-25	Not detected	Undetermined	26.7853
310	2020-03-25	Not detected	Undetermined	26.9674
311	2020-03-25	Not detected	Undetermined	26.8005
312	2020-03-25	Not detected	Undetermined	24.7344
313	2020-03-25	Not detected	Undetermined	25.315
314	2020-03-25	Not detected	Undetermined	26.2828
315	2020-03-25	Not detected	Undetermined	26.529
316	2020-03-25	Not detected	Undetermined	25.9324
317	2020-03-25	Inconclusive	26.5798	25.0581
318	2020-03-25	Not detected	Undetermined	25.3415
319	2020-03-25	Detected	16.272	23.6642
320	2020-03-25	Not detected	Undetermined	25.9773
321	2020-03-25	Not detected	Undetermined	24.6913
322	2020-03-25	Detected	21.223	29.0052
323	2020-03-25	Detected	18.7069	25.9115
324	2020-03-25	Not detected	Undetermined	26.2568
325	2020-03-25	Detected	21.0622	24.9669
326	2020-03-25	Not detected	Undetermined	27.9706
327	2020-03-25	Not detected	Undetermined	25.3
328	2020-03-25	Not detected	Undetermined	28.6451
329	2020-03-25	Not detected	Undetermined	26.1486
330	2020-03-25	Not detected	Undetermined	29.4416
331	2020-03-25	Inconclusive	37.846	27.887
332	2020-03-25	Not detected	Undetermined	27.5887
333	2020-03-25	Not detected	Undetermined	25.9686
334	2020-03-25	Not detected	Undetermined	29.1035
335	2020-03-25	Not detected	Undetermined	27.2683
336	2020-03-25	Not detected	Undetermined	26.0345
337	2020-03-25	Not detected	Undetermined	25.7142
338	2020-03-25	Not detected	Undetermined	26.2564
339	2020-03-25	Not detected	Undetermined	24.1911
340	2020-03-25	Not detected	Undetermined	24.8003
341	2020-03-25	Not detected	Undetermined	24.9102
342	2020-03-25	Not detected	Undetermined	27.5911
343	2020-03-25	Not detected	Undetermined	24.2821
344	2020-03-25	Not detected	Undetermined	25.4929
345	2020-03-25	Not detected	Undetermined	25.6131
346	2020-03-25	Not detected	Undetermined	25.375
347	2020-03-25	Not detected	Undetermined	26.7022
348	2020-03-25	Inconclusive	28.2231	26.4431
349	2020-03-25	Inconclusive	26.4339	28.5266
350	2020-03-25	Not detected	Undetermined	25.3012
351	2020-03-25	Inconclusive	30.7938	25.5237
352	2020-03-25	Not detected	Undetermined	26.9569
353	2020-03-25	Not detected	Undetermined	25.2663
354	2020-03-25	Not detected	Undetermined	25.0201
355	2020-03-25	Not detected	Undetermined	25.2194
356	2020-03-25	Not detected	Undetermined	26.6728
357	2020-03-25	Not detected	Undetermined	31.0663
358	2020-03-25	Not detected	Undetermined	28.0668
359	2020-03-25	Not detected	Undetermined	24.1814
360	2020-03-25	Not detected	Undetermined	29.8386
361	2020-03-25	Not detected	Undetermined	25.0938
362	2020-03-25	Not detected	Undetermined	25.7178
363	2020-03-25	Not detected	Undetermined	28.3675
364	2020-03-25	Detected	17.5903	29.3453
365	2020-03-25	Not detected	Undetermined	30.0515
366	2020-03-25	Not detected	Undetermined	35.5484
367	2020-03-25	Not detected	Undetermined	29.7153
368	2020-03-25	Not detected	Undetermined	30.981
369	2020-03-25	Not detected	Undetermined	25.5721
370	2020-03-25	Not detected	Undetermined	27.4958
371	2020-03-25	Not detected	Undetermined	28.2458
372	2020-03-25	Inconclusive	26.0073	28.7844
373	2020-03-25	Not detected	43.3471	29.1236
374	2020-03-25	Not detected	Undetermined	25.5623
375	2020-03-25	Not detected	Undetermined	24.8755
376	2020-03-25	Not detected	Undetermined	30.215
377	2020-03-25	Not detected	33.7762	20.8844
378	2020-03-25	Not detected	Undetermined	26.9469
379	2020-03-25	Not detected	Undetermined	27.4283
380	2020-03-25	Not detected	Undetermined	29.3235
381	2020-03-25	Not detected	Undetermined	28.8012
382	2020-03-26	Inconclusive	19.1875	25.2131
383	2020-03-26	Detected	21.2779	24.6609
384	2020-03-26		Undetermined	Undetermined
385	2020-03-26	Not detected	Undetermined	25.0965
386	2020-03-26	Not detected	Undetermined	29.324
387	2020-03-26	Not detected	Undetermined	25.3715
388	2020-03-26	Not detected	Undetermined	26.0856
389	2020-03-26	Detected	19.4512	24.3385
390	2020-03-26	Not detected	Undetermined	27.8707
391	2020-03-26	Inconclusive	29.6835	20.9666
392	2020-03-26	Not detected	Undetermined	20.9884
393	2020-03-26	Detected	25.3848	25.1525
394	2020-03-26	Not detected	34.5937	23.3743
395	2020-03-26	Not detected	Undetermined	28.8046
396	2020-03-26	Not detected	Undetermined	25.5718
397	2020-03-26	Not detected	Undetermined	19.6605
398	2020-03-26	Not detected	Undetermined	28.1045
399	2020-03-26	Not detected	Undetermined	22.622
400	2020-03-26	Not detected	Undetermined	27.9872
401	2020-03-26	Detected	15.6734	21.708
402	2020-03-26	Not detected	Undetermined	29.0909
403	2020-03-26	Not detected	Undetermined	25.4496
404	2020-03-26	Not detected	Undetermined	24.6174
405	2020-03-26	Detected	21.0359	25.193
406	2020-03-26	Not detected	Undetermined	29.2689
407	2020-03-26	Not detected	Undetermined	23.7795
408	2020-03-26	Not detected	Undetermined	24.8794
409	2020-03-26	Not detected	Undetermined	24.9473
410	2020-03-26	Not detected	Undetermined	26.5322
411	2020-03-26	Not detected	27.2915	25.9685
412	2020-03-26	Not detected	33.8099	27.0949
413	2020-03-26	Not detected	Undetermined	29.2729
414	2020-03-26	Detected	24.3807	26.9408
415	2020-03-26	Not detected	29.6563	23.0788
416	2020-03-26	Not detected	Undetermined	24.8094
417	2020-03-26	Not detected	Undetermined	26.4666
418	2020-03-26	Not detected	28.6661	27.9185
419	2020-03-26	Not detected	Undetermined	27.9333
420	2020-03-26	Not detected	Undetermined	27.0959
421	2020-03-26	Detected	Undetermined	22.5153
422	2020-03-26	Not detected	22.3386	25.5816
423	2020-03-26	Not detected	Undetermined	25.1996
424	2020-03-26	Not detected	Undetermined	24.7798
425	2020-03-26	Not detected	16.1622	25.0721
426	2020-03-26	Not detected	Undetermined	25.9861
427	2020-03-26	Not detected	Undetermined	25.7072
428	2020-03-26	Not detected	Undetermined	27.2105
429	2020-03-26	Not detected	Undetermined	22.8366
430	2020-03-26	Not detected	Undetermined	27.1209
431	2020-03-26	Not detected	Undetermined	29.5444
432	2020-03-26	Not detected	Undetermined	28.2529
433	2020-03-26	Not detected	Undetermined	28.1783
434	2020-03-26	Not detected	Undetermined	26.877
435	2020-03-26	Not detected	Undetermined	24.425
436	2020-03-26	Not detected	Undetermined	28.5097
437	2020-03-26	Inconclusive	27.9417	27.1064
438	2020-03-26	Not detected	Undetermined	26.9557
439	2020-03-26	Not detected	Undetermined	26.8658
440	2020-03-26	Not detected	Undetermined	26.145
441	2020-03-26	Not detected	Undetermined	27.8225
442	2020-03-26	Not detected	Undetermined	26.8336
443	2020-03-26	Not detected	Undetermined	28.3409
444	2020-03-26	Not detected	Undetermined	30.2936
445	2020-03-26	Not detected	Undetermined	28.3334
446	2020-03-26	Not detected	Undetermined	29.6933
447	2020-03-26	Not detected	Undetermined	25.994
448	2020-03-26	Not detected	Undetermined	24.9876
449	2020-03-26	Not detected	Undetermined	28.3766
450	2020-03-26	Not detected	Undetermined	29.0274
451	2020-03-26	Not detected	Undetermined	27.947
452	2020-03-26	Not detected	Undetermined	25.2539
453	2020-03-26	Not detected	Undetermined	28.9001
454	2020-03-26	Not detected	Undetermined	24.3496
455	2020-03-26	Not detected	Undetermined	27.1226
456	2020-03-26	Not detected	Undetermined	28.1794
457	2020-03-26	Not detected	Undetermined	29.3701
458	2020-03-26	Not detected	Undetermined	29.8918
459	2020-03-26	Not detected	Undetermined	29.4101
460	2020-03-26	Not detected	Undetermined	28.85
461	2020-03-26	Detected	19.141	26.6698
462	2020-03-26	Detected	18.1378	30.2011
463	2020-03-26	Not detected	Undetermined	32.0952
464	2020-03-26	Not detected	Undetermined	26.9329
465	2020-03-26	Not detected	Undetermined	Undetermined
466	2020-03-26	Not detected	Undetermined	27.0229
467	2020-03-26	Not detected	Undetermined	29.6987
468	2020-03-26	Not detected	Undetermined	28.9021
469	2020-03-26	Not detected	Undetermined	29.3529
470	2020-03-26	Not detected	Undetermined	30.2221
471	2020-03-26	Not detected	Undetermined	29.7533
472	2020-03-26	Not detected	Undetermined	29.2417
473	2020-03-26	Not detected	Undetermined	26.0239
474	2020-03-26	Not detected	Undetermined	28.4791
475	2020-03-26	Not detected	Undetermined	28.2976
476	2020-03-26	Not detected	Undetermined	25.7255
477	2020-03-26	Not detected	Undetermined	28.1268
478	2020-03-26	Not detected	Undetermined	28.0426
479	2020-03-26	Not detected	Undetermined	30.0078
480	2020-03-26	Not detected	Undetermined	29.955
481	2020-03-26	Not detected	Undetermined	28.6982
482	2020-03-26	Not detected	Undetermined	28.1677
483	2020-03-26	Not detected	Undetermined	28.4887
484	2020-03-26	Detected	17.1587	30.3876
485	2020-03-26	Detected	Undetermined	32.5852
486	2020-03-26	Not detected	21.9955	26.6472
487	2020-03-26	Not detected	Undetermined	31.5899
488	2020-03-26	Not detected	Undetermined	29.0696
489	2020-03-27	Not detected	Undetermined	30.2994
490	2020-03-27	Not detected	Undetermined	26.9161
491	2020-03-27	Inconclusive	23.72	30.3991
492	2020-03-27	Not detected	Undetermined	Undetermined
493	2020-03-24	Not detected	Undetermined	27.8758
494	2020-03-24	Not detected	Undetermined	29.1369
495	2020-03-24	Not detected	Undetermined	28.7062
496	2020-03-24	Not detected	Undetermined	31.4692
497	2020-03-24	Not detected	Undetermined	28.915
498	2020-03-27	Not detected	Undetermined	32.9419
499	2020-03-27	Not detected	Undetermined	30.4113
500	2020-03-27	Not detected	Undetermined	33.6533
501	2020-03-27	Detected	24.3599	29.3338
502	2020-03-27	Inconclusive	34.4221	26.4099
503	2020-03-27	Not detected	Undetermined	28.5676
504	2020-03-27	Not detected	Undetermined	31.0688
505	2020-03-27	Not detected	Undetermined	29.5414
506	2020-03-27	Not detected	Undetermined	29.9744
507	2020-03-27	Not detected	Undetermined	26.4792
508	2020-03-27	Not detected	Undetermined	28.8575
509	2020-03-27	Not detected	Undetermined	24.3416
510	2020-03-27	Not detected	Undetermined	30.1828
511	2020-03-27	Detected	28.3423	28.8272
512	2020-03-27	Not detected	Undetermined	28.0608
513	2020-03-27	Not detected	Undetermined	25.6873
514	2020-03-27	Not detected	Undetermined	Undetermined
515	2020-03-27	Not detected	Undetermined	Undetermined
516	2020-03-27	Inconclusive	Undetermined	28.2099
517	2020-03-27	Not detected	Undetermined	28.6645
518	2020-03-27		Undetermined	Undetermined
519	2020-03-27	Not detected	Undetermined	26.5724
520	2020-03-27	Not detected	Undetermined	29.0355
521	2020-03-27	Not detected	Undetermined	28.4552
522	2020-03-27	Not detected	Undetermined	27.3361
523	2020-03-27		34.236	Undetermined
524	2020-03-27	Not detected	Undetermined	30.3885
525	2020-03-27	Not detected	Undetermined	27.9008
526	2020-03-27	Not detected	Undetermined	27.9878
527	2020-03-27	Detected	22.8061	27.3559
528	2020-03-27	Not detected	Undetermined	26.2801
529	2020-03-27	Not detected	Undetermined	28.0392
530	2020-03-27	Not detected	Undetermined	26.6678
531	2020-03-27	Not detected	Undetermined	27.9673
532	2020-03-27	Not detected	Undetermined	29.2856
533	2020-03-27	Not detected	Undetermined	25.0272
534	2020-03-27	Not detected	Undetermined	25.7868
535	2020-03-27	Not detected	Undetermined	27.5481
536	2020-03-27	Not detected	Undetermined	30.1703
537	2020-03-27	Detected	18.192	26.5899
538	2020-03-27	Not detected	Undetermined	26.9208
539	2020-03-27	Not detected	Undetermined	26.8528
540	2020-03-27	Not detected	Undetermined	27.6808
541	2020-03-27	Not detected	Undetermined	27.2747
542	2020-03-27	Not detected	Undetermined	27.6271
543	2020-03-27	Not detected	23.4279	25.6501
544	2020-03-27	Not detected	35.191	24.0043
545	2020-03-27	Not detected	Undetermined	27.9338
546	2020-03-27	Not detected	Undetermined	29.3491
547	2020-03-27	Not detected	Undetermined	24.5564
548	2020-03-27	Not detected	Undetermined	31.4392
549	2020-03-27	Not detected	Undetermined	Undetermined
550	2020-03-27	Not detected	Undetermined	Undetermined
551	2020-03-27	Not detected	31.2701	27.2515
552	2020-03-27	Not detected	36.7071	27.1854
553	2020-03-27	Not detected	Undetermined	37.2224
554	2020-03-27	Not detected	Undetermined	Undetermined
555	2020-03-27	Not detected	Undetermined	27.9216
556	2020-03-27	Not detected	Undetermined	28.746
557	2020-03-27	Not detected	Undetermined	36.5023
558	2020-03-27	Not detected	33.58	26.1641
559	2020-03-27	Not detected	Undetermined	28.9031
560	2020-03-27	Not detected	Undetermined	24.5943
561	2020-03-27	Not detected	Undetermined	26.6229
562	2020-03-27	Not detected	Undetermined	26.4361
563	2020-03-27	Not detected	Undetermined	Undetermined
564	2020-03-27	Not detected	Undetermined	27.0679
565	2020-03-27	Inconclusive	25.6726	30.673
566	2020-03-27	Not detected	Undetermined	32.9865
567	2020-03-27	Not detected	Undetermined	31.1711
568	2020-03-27	Detected	17.4466	26.5357
569	2020-03-27	Not detected	26.9557	Undetermined
570	2020-03-27	Detected	Undetermined	Undetermined
571	2020-03-27	Not detected	Undetermined	25.2956
572	2020-03-27	Not detected	Undetermined	Undetermined
573	2020-03-27	Detected	13.8381	25.7843
574	2020-03-27	Detected	18.9389	25.5594
575	2020-03-27	Not detected	40.2468	28.7971
576	2020-03-27	Not detected	Undetermined	Undetermined
577	2020-03-27	Not detected	Undetermined	24.8177
578	2020-03-27	Detected	15.1335	25.6435
579	2020-03-27	Not detected	Undetermined	Undetermined
580	2020-03-27	Not detected	42.043	25.7889
581	2020-03-27	Not detected	32.3923	28.2123
582	2020-03-27	Detected	19.0639	Undetermined
583	2020-03-27	Not detected	Undetermined	28.4575
584	2020-03-27	Not detected	Undetermined	27.9102
585	2020-03-27	Not detected	Undetermined	28.0155
586	2020-03-27	Not detected	Undetermined	30.2477
587	2020-03-27	Not detected	Undetermined	26.1796
588	2020-03-27	Detected	Undetermined	Undetermined
589	2020-03-27	Not detected	24.7428	26.6489
590	2020-03-27	Not detected	28.9918	25.7666
591	2020-03-27	Not detected	Undetermined	23.0364
592	2020-03-27	Not detected	17.9584	24.7755
593	2020-03-27	Detected	26.8531	28.3813
594	2020-03-27	Not detected	Undetermined	27.1491
595	2020-03-27	Not detected	Undetermined	Undetermined
596	2020-03-27	Not detected	Undetermined	29.9724
597	2020-03-27	Inconclusive	26.627	26.321
598	2020-03-30	Inconclusive	30.2073	25.6961
599	2020-03-30	Not detected	Undetermined	27.4016
600	2020-03-30	Not detected	Undetermined	23.8003
601	2020-03-30	Not detected	Undetermined	27.1156
602	2020-03-30	Not detected	Undetermined	24.2284
603	2020-03-30	Detected	20.1814	22.4285
604	2020-03-30	Not detected	Undetermined	29.1609
605	2020-03-30	Not detected	Undetermined	28.4896
606	2020-03-30	Not detected	Undetermined	26.4544
607	2020-03-30	Detected	22.4995	27.9217
608	2020-03-30	Not detected	31.0603	26.9603
609	2020-03-30	Not detected	Undetermined	Undetermined
610	2020-03-30	Detected	15.1032	30.0032
611	2020-03-30	Not detected	Undetermined	30.2888
612	2020-03-30	Not detected	Undetermined	28.8729
613	2020-03-30	Not detected	Undetermined	30.4939
614	2020-03-30	Detected	21.1111	29.9581
615	2020-03-30	Not detected	30.5895	28.0209
616	2020-03-30	Not detected	Undetermined	24.0613
617	2020-03-30	Detected	26.2017	25.5111
618	2020-03-30	Detected	18.9584	25.9219
619	2020-03-30	Detected	17.1743	28.4606
620	2020-03-30	Detected	19.5537	28.4587
621	2020-03-30	Detected	27.7323	29.2377
622	2020-03-30	Not detected	Undetermined	26.3521
623	2020-03-30	Not detected	Undetermined	24.6409
624	2020-03-30	Not detected	23.5502	26.8667
625	2020-03-30	Detected	21.3693	26.3247
626	2020-03-30	Detected	18.0794	23.1806
627	2020-03-30	Not detected	Undetermined	27.0369
628	2020-03-30	Not detected	Undetermined	23.514
629	2020-03-30	Not detected	Undetermined	26.6162
630	2020-03-30	Not detected	Undetermined	24.1053
631	2020-03-30	Not detected	Undetermined	29.1931
632	2020-03-30	Not detected	Undetermined	25.2841
633	2020-03-30	Not detected	Undetermined	25.8444
634	2020-03-30	Not detected	Undetermined	27.5828
635	2020-03-30	Detected	18.1114	26.0252
636	2020-03-30	Not detected	#N/A	#N/A
637	2020-03-30	Detected	#N/A	#N/A
638	2020-03-30		Undetermined	Undetermined
639	2020-03-30	Detected	#N/A	#N/A
640	2020-03-30	Not detected	#N/A	#N/A
641	2020-03-30	Not detected	#N/A	#N/A
642	2020-03-30	Not detected	#N/A	#N/A
643	2020-03-30	Not detected	#N/A	#N/A
644	2020-03-30	Not detected	#N/A	#N/A
645	2020-03-30	Not detected	#N/A	#N/A
646	2020-03-30	Not detected	#N/A	#N/A
647	2020-03-30	Not detected	#N/A	#N/A
648	2020-03-30	Inconclusive	#N/A	#N/A
649	2020-03-30	Not detected	#N/A	#N/A
650	2020-03-30	Not detected	#N/A	#N/A
651	2020-03-30	Not detected	#N/A	#N/A
652	2020-03-30	Inconclusive	#N/A	#N/A
653	2020-03-30	Not detected	#N/A	#N/A
654	2020-03-30	Not detected	#N/A	#N/A
655	2020-03-31	Not detected	Undetermined	29.4069
656	2020-03-31	Not detected	Undetermined	29.5933
657	2020-03-31	Not detected	Undetermined	29.1992
658	2020-03-31	Not detected	Undetermined	25.6502
659	2020-03-31	Not detected	Undetermined	29.2703
660	2020-03-31	Detected	22.4503	25.4058
661	2020-03-30	Not detected	#N/A	#N/A
662	2020-03-30	Detected	#N/A	#N/A
663	2020-03-30	Not detected	#N/A	#N/A
664	2020-03-30	Detected	#N/A	#N/A
665	2020-03-30	Detected	#N/A	#N/A
666	2020-03-30	Not detected	#N/A	#N/A
667	2020-03-30	Not detected	#N/A	#N/A
668	2020-03-30	Not detected	#N/A	#N/A
669	2020-03-30	Not detected	#N/A	#N/A
670	2020-03-30	Not detected	#N/A	#N/A
671	2020-03-30	Inconclusive	#N/A	#N/A
672	2020-03-30	Not detected	#N/A	#N/A
673	2020-03-30	Not detected	#N/A	#N/A
674	2020-03-30	Not detected	#N/A	#N/A
675	2020-03-30	Not detected	#N/A	#N/A
676	2020-03-30	Not detected	#N/A	#N/A
677	2020-03-30	Detected	#N/A	#N/A
678	2020-03-30	Not detected	Undetermined	28.91
679	2020-03-30	Not detected	#N/A	#N/A
680	2020-03-30	Detected	#N/A	#N/A
681	2020-03-30	Not detected	#N/A	#N/A
682	2020-03-30	Detected	#N/A	#N/A
683	2020-03-30	Detected	#N/A	#N/A
684	2020-03-30	Not detected	#N/A	#N/A
685	2020-03-30	Not detected	#N/A	#N/A
686	2020-03-30	Not detected	#N/A	#N/A
687	2020-03-31	Detected	#N/A	#N/A
688	2020-03-31	Not detected	#N/A	#N/A
689	2020-03-31	Detected	#N/A	#N/A
690	2020-03-31	Not detected	#N/A	#N/A
691	2020-03-31	Not detected	#N/A	#N/A
692	2020-03-31	Not detected	#N/A	#N/A
693	2020-03-31	Not detected	#N/A	#N/A
694	2020-03-31	Not detected	#N/A	#N/A
695	2020-03-31	Detected	#N/A	#N/A
696	2020-03-31	Detected	#N/A	#N/A
697	2020-03-31	Not detected	#N/A	#N/A
698	2020-03-31	Not detected	#N/A	#N/A
699	2020-03-31	Detected	#N/A	#N/A
700	2020-03-31	Not detected	#N/A	#N/A
701	2020-03-31	Not detected	#N/A	#N/A
702	2020-03-31	Detected	#N/A	#N/A
703	2020-03-31	Not detected	#N/A	#N/A
704	2020-03-31	Not detected	#N/A	#N/A
705	2020-03-31	Not detected	#N/A	#N/A
706	2020-03-31	Not detected	#N/A	#N/A
707	2020-03-31	Not detected	#N/A	#N/A
708	2020-03-31	Not detected	Undetermined	27.287
709	2020-03-31	Detected	#N/A	#N/A
710	2020-03-31	Detected	#N/A	#N/A
711	2020-03-31	Not detected	#N/A	#N/A
712	2020-03-31	Not detected	#N/A	#N/A
713	2020-03-31	Not detected	#N/A	#N/A
714	2020-03-31	Detected	#N/A	#N/A
715	2020-03-31	Not detected	#N/A	#N/A
716	2020-03-31	Detected	17.0528	25.7219
717	2020-03-31	Not detected	#N/A	#N/A
718	2020-03-31	Detected	#N/A	#N/A
719	2020-03-31	Not detected	Undetermined	22.9935
720	2020-03-31	Detected	#N/A	#N/A
721	2020-03-31	Detected	#N/A	#N/A
722	2020-03-31	Not detected	#N/A	#N/A
723	2020-03-31	Not detected	#N/A	#N/A
724	2020-03-31	Not detected	#N/A	#N/A
725	2020-03-31	Not detected	#N/A	#N/A
726	2020-03-31	Not detected	#N/A	#N/A
727	2020-03-31	Not detected	Undetermined	28.9053
728	2020-03-31	Not detected	#N/A	#N/A
729	2020-03-31	Not detected	#N/A	#N/A
730	2020-03-31	Not detected	#N/A	#N/A
731	2020-03-31	Detected	#N/A	#N/A
732	2020-03-31	Detected	#N/A	#N/A
733	2020-03-31	Not detected	#N/A	#N/A
734	2020-03-31	Detected	#N/A	#N/A
735	2020-03-31	Not detected	#N/A	#N/A
736	2020-03-31	Not detected	#N/A	#N/A
737	2020-03-31	Not detected	#N/A	#N/A
738	2020-03-31	Not detected	#N/A	#N/A
739	2020-03-31	Not detected	Undetermined	28.9459
740	2020-03-31	Not detected	Undetermined	28.8049
741	2020-03-31	Not detected	Undetermined	28.8507
742	2020-03-31	Detected	21.6633	26.5213
743	2020-03-31	Not detected	Undetermined	29.6652
744	2020-03-31	Not detected	Undetermined	27.9864
745	2020-03-31	Detected	23.9516	29.1252
746	2020-03-31	Inconclusive	22.3096	26.1766
747	2020-03-31	Detected	16.791	27.1695
748	2020-03-31	Not detected	#N/A	#N/A
749	2020-03-31	Not detected	#N/A	#N/A
750	2020-03-31	Detected	#N/A	#N/A
751	2020-03-31	Not detected	Undetermined	27.9601
752	2020-03-31	Not detected	#N/A	#N/A
753	2020-03-31	Not detected	#N/A	#N/A
754	2020-03-31	Detected	#N/A	#N/A
755	2020-03-31	Not detected	9.53888	30.508
756	2020-04-01	Not detected	Undetermined	27.9947
757	2020-03-31	Not detected	#N/A	#N/A
758	2020-03-31	Not detected	#N/A	#N/A
759	2020-03-31	Not detected	#N/A	#N/A
760	2020-03-31	Detected	#N/A	#N/A
761	2020-03-31	Not detected	#N/A	#N/A
762	2020-03-31	Detected	#N/A	#N/A
763	2020-04-01	Detected	30.1783	29.6089
764	2020-04-01	Not detected	Undetermined	25.4225
765	2020-04-01	Not detected	Undetermined	24.9416
766	2020-04-01	Not detected	#N/A	#N/A
767	2020-04-01	Not detected	#N/A	#N/A
768	2020-04-01	Not detected	#N/A	#N/A
769	2020-04-01	Not detected	#N/A	#N/A
770	2020-04-01	Detected	#N/A	#N/A
771	2020-04-01	Detected	#N/A	#N/A
772	2020-04-01	Not detected	#N/A	#N/A
773	2020-04-01	Detected	#N/A	#N/A
774	2020-04-01	Detected	#N/A	#N/A
775	2020-04-01	Inconclusive	#N/A	#N/A
776	2020-04-01	Not detected	#N/A	#N/A
777	2020-04-01	Detected	#N/A	#N/A
778	2020-04-01	Detected	23.2934	29.9956
779	2020-04-01	Detected	#N/A	#N/A
780	2020-04-01	Not detected	#N/A	#N/A
781	2020-04-01	Not detected	#N/A	#N/A
782	2020-04-01	Not detected	30.712	27.2116
783	2020-04-01	Not detected	#N/A	#N/A
784	2020-04-01	Detected	#N/A	#N/A
785	2020-04-01	Inconclusive	#N/A	#N/A
786	2020-04-01	Not detected	#N/A	#N/A
787	2020-04-01	Detected	#N/A	#N/A
788	2020-04-01	Not detected	#N/A	#N/A
789	2020-04-01	Not detected	#N/A	#N/A
790	2020-04-01	Not detected	#N/A	#N/A
791	2020-04-01	Not detected	#N/A	#N/A
792	2020-04-01	Detected	#N/A	#N/A
793	2020-04-01	Not detected	#N/A	#N/A
794	2020-04-01	Not detected	#N/A	#N/A
795	2020-04-01	Not detected	#N/A	#N/A
796	2020-04-01	Detected	#N/A	#N/A
797	2020-04-01	Detected	#N/A	#N/A
798	2020-04-01	Detected	#N/A	#N/A
799	2020-04-01	Inconclusive	#N/A	#N/A
800	2020-04-01	Not detected	#N/A	#N/A
801	2020-04-01	Not detected	#N/A	#N/A
802	2020-04-01	Detected	#N/A	#N/A
803	2020-04-01	Detected	#N/A	#N/A
804	2020-04-01	Not detected	#N/A	#N/A
805	2020-04-01	Detected	#N/A	#N/A
806	2020-04-01	Not detected	#N/A	#N/A
807	2020-04-01	Not detected	#N/A	#N/A
808	2020-04-01	Not detected	#N/A	#N/A
809	2020-04-01	Detected	#N/A	#N/A
810	2020-04-01	Not detected	#N/A	#N/A
811	2020-04-01	Detected	#N/A	#N/A
812	2020-04-01	Detected	#N/A	#N/A
813	2020-04-01	Not detected	#N/A	#N/A
814	2020-04-01	Not detected	#N/A	#N/A
815	2020-04-01	Not detected	#N/A	#N/A
816	2020-04-01	Not detected	Undetermined	31.3617
817	2020-04-01	Not detected	Undetermined	29.2418
818	2020-04-01	Not detected	#N/A	#N/A
819	2020-04-01	Not detected	#N/A	#N/A
820	2020-04-01	Detected	#N/A	#N/A
821	2020-04-01	Not detected	#N/A	#N/A
822	2020-04-01	Detected	#N/A	#N/A
823	2020-04-01	Not detected	#N/A	#N/A
824	2020-04-01	Detected	#N/A	#N/A
825	2020-04-01	Not detected	#N/A	#N/A
826	2020-04-01	Not detected	#N/A	#N/A
827	2020-04-01	Detected	#N/A	#N/A
828	2020-04-01	Detected	#N/A	#N/A
829	2020-04-01	Not detected	#N/A	#N/A
830	2020-04-01	Not detected	#N/A	#N/A
831	2020-04-01	Not detected	#N/A	#N/A
832	2020-04-01	Not detected	#N/A	#N/A
833	2020-04-01	Detected	#N/A	#N/A
834	2020-04-01	Not detected	#N/A	#N/A
835	2020-04-01	Detected	#N/A	#N/A
836	2020-04-01	Detected	#N/A	#N/A
837	2020-04-01	Not detected	#N/A	#N/A
838	2020-04-01	Not detected	#N/A	#N/A
839	2020-04-01	Detected	#N/A	#N/A
840	2020-04-01	Detected	#N/A	#N/A
841	2020-04-01	Detected	#N/A	#N/A
842	2020-04-01	Detected	#N/A	#N/A
843	2020-04-01	Detected	#N/A	#N/A
844	2020-04-02	Not detected	#N/A	#N/A
845	2020-04-02	Not detected	#N/A	#N/A
846	2020-04-02	Detected	21.5105	29.3317
847	2020-04-02	Detected	Undetermined	Undetermined
848	2020-04-02	Detected	#N/A	#N/A
849	2020-04-02	Detected	#N/A	#N/A
850	2020-04-02	Detected	#N/A	#N/A
851	2020-04-02	Inconclusive	#N/A	#N/A
852	2020-04-02	Detected	#N/A	#N/A
853	2020-04-02	Inconclusive	#N/A	#N/A
854	2020-04-02	Not detected	#N/A	#N/A
855	2020-04-02	Not detected	#N/A	#N/A
856	2020-04-02	Inconclusive	#N/A	#N/A
857	2020-04-02	Not detected	#N/A	#N/A
858	2020-04-02	Not detected	#N/A	#N/A
859	2020-04-02	Detected	#N/A	#N/A
860	2020-04-02	Detected	#N/A	#N/A
861	2020-04-02	Detected	#N/A	#N/A
862	2020-04-02	Detected	#N/A	#N/A
863	2020-04-02	Inconclusive	#N/A	#N/A
864	2020-04-02	Inconclusive	#N/A	#N/A
865	2020-04-02	Detected	#N/A	#N/A
866	2020-04-02	Detected	#N/A	#N/A
867	2020-04-02	Detected	#N/A	#N/A
868	2020-04-02	Detected	#N/A	#N/A
869	2020-04-02	Detected	#N/A	#N/A
870	2020-04-02	Detected	#N/A	#N/A
871	2020-04-02	Detected	#N/A	#N/A
872	2020-04-02	Detected	#N/A	#N/A
873	2020-04-02	Detected	#N/A	#N/A
874	2020-04-02	Detected	#N/A	#N/A
875	2020-04-02	Not detected	#N/A	#N/A
876	2020-04-02	Detected	#N/A	#N/A
877	2020-04-02	Detected	#N/A	#N/A
878	2020-04-02	Inconclusive	28.7657	25.3198
879	2020-04-02	Not detected	28.9506	26.4441
880	2020-04-02	Detected	#N/A	#N/A
881	2020-04-02	Not detected	#N/A	#N/A
882	2020-04-02	Not detected	#N/A	#N/A
883	2020-04-02	Not detected	#N/A	#N/A
884	2020-04-02	Not detected	Undetermined	27.7406
885	2020-04-02	Not detected	24.9565	28.4105
886	2020-04-02	Not detected	#N/A	#N/A
887	2020-04-02	Not detected	#N/A	#N/A
888	2020-04-02	Not detected	#N/A	#N/A
889	2020-04-02	Detected	#N/A	#N/A
890	2020-04-02	Not detected	#N/A	#N/A
891	2020-04-02	Not detected	#N/A	#N/A
892	2020-04-02	Detected	#N/A	#N/A
893	2020-04-02	Not detected	Undetermined	28.2854
894	2020-04-02	Not detected	#N/A	#N/A
895	2020-04-02	Not detected	#N/A	#N/A
896	2020-04-02	Detected	#N/A	#N/A
897	2020-04-02	Not detected	#N/A	#N/A
898	2020-04-02	Not detected	#N/A	#N/A
899	2020-04-02	Not detected	#N/A	#N/A
900	2020-04-02	Not detected	#N/A	#N/A
901	2020-04-02	Not detected	#N/A	#N/A
902	2020-04-02	Not detected	#N/A	#N/A
903	2020-04-02	Detected	18.8123	28.195
904	2020-04-02	Detected	#N/A	#N/A
905	2020-04-02	Not detected	#N/A	#N/A
906	2020-04-02	Detected	#N/A	#N/A
907	2020-04-02	Not detected	30.4589	26.3345
908	2020-04-02	Not detected	#N/A	#N/A
909	2020-04-02	Detected	#N/A	#N/A
910	2020-04-02	Not detected	#N/A	#N/A
911	2020-04-02	Detected	#N/A	#N/A
912	2020-04-02	Detected	#N/A	#N/A
913	2020-04-02	Not detected	#N/A	#N/A
914	2020-04-02	Not detected	#N/A	#N/A
915	2020-04-02	Detected	#N/A	#N/A
916	2020-04-02	Inconclusive	#N/A	#N/A
917	2020-04-02	Not detected	#N/A	#N/A
918	2020-04-02	Not detected	#N/A	#N/A
919	2020-04-02	Not detected	#N/A	#N/A
920	2020-04-02	Not detected	#N/A	#N/A
921	2020-04-02	Detected	#N/A	#N/A
922	2020-04-02	Not detected	#N/A	#N/A
923	2020-04-02	Not detected	#N/A	#N/A
924	2020-04-02	Not detected	#N/A	#N/A
925	2020-04-02	Not detected	#N/A	#N/A
926	2020-04-02	Not detected	#N/A	#N/A
927	2020-04-02	Not detected	#N/A	#N/A
928	2020-04-02	Not detected	#N/A	#N/A
929	2020-04-02	Not detected	#N/A	#N/A
930	2020-04-02	Detected	#N/A	#N/A
931	2020-04-02	Not detected	#N/A	#N/A
932	2020-04-02	Not detected	#N/A	#N/A
933	2020-04-02	Not detected	#N/A	#N/A
934	2020-04-02	Not detected	#N/A	#N/A
935	2020-04-02	Not detected	#N/A	#N/A
936	2020-04-02	Detected	#N/A	#N/A
937	2020-04-02	Not detected	#N/A	#N/A
938	2020-04-02	Not detected	#N/A	#N/A
939	2020-04-02	Not detected	#N/A	#N/A
940	2020-04-02	Not detected	#N/A	#N/A
941	2020-04-02	Not detected	#N/A	#N/A
942	2020-04-02	Not detected	#N/A	#N/A
943	2020-04-02	Not detected	#N/A	#N/A
944	2020-04-02	Not detected	#N/A	#N/A
945	2020-04-02	Not detected	#N/A	#N/A
946	2020-04-02	Detected	#N/A	#N/A
947	2020-04-02	Not detected	#N/A	#N/A
948	2020-04-02	Detected	#N/A	#N/A
949	2020-04-02	Not detected	#N/A	#N/A
950	2020-04-02	Detected	#N/A	#N/A
951	2020-04-02	Detected	#N/A	#N/A
952	2020-04-02	Detected	#N/A	#N/A
953	2020-04-02	Detected	#N/A	#N/A
954	2020-04-02	Not detected	#N/A	#N/A
955	2020-04-02	Not detected	#N/A	#N/A
956	2020-04-02	Not detected	#N/A	#N/A
957	2020-04-02	Not detected	#N/A	#N/A
958	2020-04-02	Not detected	#N/A	#N/A
959	2020-04-02	Not detected	#N/A	#N/A
960	2020-04-02	Not detected	#N/A	#N/A
961	2020-04-02	Not detected	#N/A	#N/A
962	2020-04-02	Not detected	#N/A	#N/A
963	2020-04-02	Not detected	#N/A	#N/A
964	2020-04-02	Not detected	#N/A	#N/A
965	2020-04-02	Not detected	#N/A	#N/A
966	2020-04-03	Detected	20.2405	25.88
967	2020-04-03	Not detected	Undetermined	Undetermined
968	2020-04-03	Detected	17.9643	26.8326
969	2020-04-03	Not detected	#N/A	#N/A
970	2020-04-03	Not detected	#N/A	#N/A
971	2020-04-03	Not detected	#N/A	#N/A
972	2020-04-03	Detected	#N/A	#N/A
973	2020-04-03	Detected	26.9158	26.3776
974	2020-04-03	Detected	15.3403	25.4836
975	2020-04-03	Not detected	#N/A	#N/A
976	2020-04-03	Detected	22.0591	27.3944
977	2020-04-03	Not detected	#N/A	#N/A
978	2020-04-03	Detected	#N/A	#N/A
979	2020-04-03	Not detected	#N/A	#N/A
980	2020-04-03	Not detected	#N/A	#N/A
981	2020-04-03	Not detected	#N/A	#N/A
982	2020-04-03	Detected	#N/A	#N/A
983	2020-04-03	Detected	#N/A	#N/A
984	2020-04-03	Not detected	#N/A	#N/A
985	2020-04-03	Detected	#N/A	#N/A
986	2020-04-03	Not detected	#N/A	#N/A
987	2020-04-03	Detected	#N/A	#N/A
988	2020-04-03	Not detected	#N/A	#N/A
989	2020-04-03	Not detected	#N/A	#N/A
990	2020-04-03	Not detected	#N/A	#N/A
991	2020-04-03	Detected	#N/A	#N/A
992	2020-04-03	Not detected	#N/A	#N/A
993	2020-04-03	Detected	#N/A	#N/A
994	2020-04-03	Detected	#N/A	#N/A
995	2020-04-03	Not detected	#N/A	#N/A
996	2020-04-03	Detected	#N/A	#N/A
997	2020-04-03	Not detected	#N/A	#N/A
998	2020-04-03	Not detected	#N/A	#N/A
999	2020-04-03	Detected	#N/A	#N/A
1000	2020-04-03	Detected	#N/A	#N/A
1001	2020-04-03	Detected	#N/A	#N/A
1002	2020-04-03	Detected	#N/A	#N/A
1003	2020-04-03	Detected	#N/A	#N/A
1004	2020-04-03	Detected	#N/A	#N/A
1005	2020-04-03	Detected	#N/A	#N/A
1006	2020-04-03	Detected	#N/A	#N/A
1007	2020-04-03	Not detected	Undetermined	27.6507
1008	2020-04-03	Not detected	#N/A	#N/A
1009	2020-04-03	Not detected	#N/A	#N/A
1010	2020-04-03	Not detected	#N/A	#N/A
1011	2020-04-03	Not detected	#N/A	#N/A
1012	2020-04-03	Detected	#N/A	#N/A
1013	2020-04-03	Detected	#N/A	#N/A
1014	2020-04-03	Not detected	#N/A	#N/A
1015	2020-04-03	Not detected	#N/A	#N/A
1016	2020-04-03	Detected	#N/A	#N/A
1017	2020-04-03	Not detected	#N/A	#N/A
1018	2020-04-03	Detected	#N/A	#N/A
1019	2020-04-03	Not detected	#N/A	#N/A
1020	2020-04-03	Detected	#N/A	#N/A
1021	2020-04-03	Detected	#N/A	#N/A
1022	2020-04-03	Detected	#N/A	#N/A
1023	2020-04-03	Detected	#N/A	#N/A
1024	2020-04-03	Not detected	#N/A	#N/A
1025	2020-04-03	Detected	#N/A	#N/A
1026	2020-04-03	Not detected	#N/A	#N/A
1027	2020-04-03	Not detected	Undetermined	26.7366
1028	2020-04-03	Not detected	#N/A	#N/A
1029	2020-04-03	Not detected	Undetermined	26.2149
1030	2020-04-02	Detected	28.3984	21.9204
1031	2020-04-02	Detected	18.2625	20.944
1032	2020-04-02	Detected	23.3603	22.281
1033	2020-04-02	Detected	30.6145	26.6951
1034	2020-04-03	Detected	#N/A	#N/A
1035	2020-04-03	Not detected	#N/A	#N/A
1036	2020-04-03	Detected	#N/A	#N/A
1037	2020-04-03	Not detected	#N/A	#N/A
1038	2020-04-03	Not detected	#N/A	#N/A
1039	2020-04-03	Detected	#N/A	#N/A
1040	2020-04-03	Not detected	#N/A	#N/A
1041	2020-04-03	Not detected	#N/A	#N/A
1042	2020-04-03	Not detected	#N/A	#N/A
1043	2020-04-03	Not detected	#N/A	#N/A
1044	2020-04-03	Detected	#N/A	#N/A
1045	2020-04-03	Detected	#N/A	#N/A
1046	2020-04-03	Detected	#N/A	#N/A
1047	2020-04-03	Detected	#N/A	#N/A
1048	2020-04-03	Detected	#N/A	#N/A
1049	2020-04-03	Not detected	#N/A	#N/A
1050	2020-04-03	Detected	#N/A	#N/A
1051	2020-04-03	Not detected	#N/A	#N/A
1052	2020-04-03	Detected	#N/A	#N/A
1053	2020-04-03	Not detected	#N/A	#N/A
1054	2020-04-04	Not detected	#N/A	#N/A
1055	2020-04-05	Not detected	#N/A	#N/A
1056	2020-04-05	Not detected	#N/A	#N/A
1057	2020-04-05	Not detected	#N/A	#N/A
1058	2020-04-05	Not detected	#N/A	#N/A
1059	2020-04-05	Not detected	#N/A	#N/A
1060	2020-04-05	Not detected	#N/A	#N/A
1061	2020-04-05	Not detected	#N/A	#N/A
1062	2020-04-05	Not detected	#N/A	#N/A
1063	2020-04-05	Not detected	#N/A	#N/A
1064	2020-04-05	Not detected	#N/A	#N/A
1065	2020-04-05	Detected	#N/A	#N/A
1066	2020-04-05	Detected	#N/A	#N/A
1067	2020-04-05	Detected	#N/A	#N/A
1068	2020-04-05	Not detected	#N/A	#N/A
1069	2020-04-05	Not detected	#N/A	#N/A
1070	2020-04-05	Detected	19.5346	26.7725
1071	2020-04-06	Inconclusive	#N/A	#N/A
1072	2020-04-06	Detected	#N/A	#N/A
1073	2020-04-06	Inconclusive	#N/A	#N/A
1074	2020-04-06	Not detected	#N/A	#N/A
1075	2020-04-06	Not detected	#N/A	#N/A
1076	2020-04-06	Detected	36.9657	27.4902
1077	2020-04-06	Inconclusive	#N/A	#N/A
1078	2020-04-06	Inconclusive	#N/A	#N/A
1079	2020-04-06	Not detected	#N/A	#N/A
1080	2020-04-06	Not detected	#N/A	#N/A
1081	2020-04-06	Detected	#N/A	#N/A
1082	2020-04-06	Not detected	#N/A	#N/A
1083	2020-04-06	Not detected	#N/A	#N/A
1084	2020-04-06	Not detected	#N/A	#N/A
1085	2020-04-06	Not detected	#N/A	#N/A
1086	2020-04-06	Detected	#N/A	#N/A
1087	2020-04-06	Detected	#N/A	#N/A
1088	2020-04-06	Detected	#N/A	#N/A
1089	2020-04-06	Inconclusive	#N/A	#N/A
1090	2020-04-06	Not detected	#N/A	#N/A
1091	2020-04-06	Detected	#N/A	#N/A
1092	2020-04-06	Not detected	#N/A	#N/A
1093	2020-04-06	Not detected	#N/A	#N/A
1094	2020-04-06	Not detected	#N/A	#N/A
1095	2020-04-06	Not detected	#N/A	#N/A
1096	2020-04-06	Inconclusive	#N/A	#N/A
1097	2020-04-06	Inconclusive	#N/A	#N/A
1098	2020-04-06	Detected	#N/A	#N/A
1099	2020-04-06	Not detected	#N/A	#N/A
1100	2020-04-06	Not detected	#N/A	#N/A
1101	2020-04-06	Detected	#N/A	#N/A
1102	2020-04-06	Detected	#N/A	#N/A
1103	2020-04-06	Detected	#N/A	#N/A
1104	2020-04-06	Detected	#N/A	#N/A
1105	2020-04-06	Detected	#N/A	#N/A
1106	2020-04-06	Detected	#N/A	#N/A
1107	2020-04-06	Detected	#N/A	#N/A
1108	2020-04-06	Not detected	#N/A	#N/A
1109	2020-04-06	Inconclusive	#N/A	#N/A
1110	2020-04-06	Not detected	#N/A	#N/A
1111	2020-04-06	Detected	#N/A	#N/A
1112	2020-04-06	Not detected	#N/A	#N/A
1113	2020-04-06	Not detected	#N/A	#N/A
1114	2020-04-06	Detected	#N/A	#N/A
1115	2020-04-06	Detected	#N/A	#N/A
1116	2020-04-06	Detected	#N/A	#N/A
1117	2020-04-06	Not detected	#N/A	#N/A
1118	2020-04-06	Detected	#N/A	#N/A
1119	2020-04-06	Detected	#N/A	#N/A
1120	2020-04-06	Not detected	#N/A	#N/A
1121	2020-04-06	Detected	#N/A	#N/A
1122	2020-04-06	Not detected	#N/A	#N/A
1123	2020-04-06	Not detected	#N/A	#N/A
1124	2020-04-06	Not detected	#N/A	#N/A
1125	2020-04-06	Inconclusive	#N/A	#N/A
1126	2020-04-06	Detected	#N/A	#N/A
1127	2020-04-06	Detected	#N/A	#N/A
1128	2020-04-06	Inconclusive	#N/A	#N/A
1129	2020-04-06	Inconclusive	#N/A	#N/A
1130	2020-04-06	Not detected	#N/A	#N/A
1131	2020-04-06	Not detected	#N/A	#N/A
1132	2020-04-06	Inconclusive	#N/A	#N/A
1133	2020-04-06	Not detected	#N/A	#N/A
1134	2020-04-06	Detected	#N/A	#N/A
1135	2020-04-06	Inconclusive	#N/A	#N/A
1136	2020-04-06	Inconclusive	#N/A	#N/A
1137	2020-04-06	Not detected	#N/A	#N/A
1138	2020-04-06	Inconclusive	#N/A	#N/A
1139	2020-04-06	Inconclusive	#N/A	#N/A
1140	2020-04-06	Inconclusive	#N/A	#N/A
1141	2020-04-06	Not detected	#N/A	#N/A
1142	2020-04-06	Not detected	#N/A	#N/A
1143	2020-04-06	Detected	#N/A	#N/A
1144	2020-04-06	Not detected	#N/A	#N/A
1145	2020-04-06	Detected	#N/A	#N/A
1146	2020-04-06	Not detected	#N/A	#N/A
1147	2020-04-06	Detected	#N/A	#N/A
1148	2020-04-06	Detected	#N/A	#N/A
1149	2020-04-06	Detected	#N/A	#N/A
1150	2020-04-06	Not detected	#N/A	#N/A
1151	2020-04-06	Detected	#N/A	#N/A
1152	2020-04-06	Not detected	#N/A	#N/A
1153	2020-04-06	Not detected	#N/A	#N/A
1154	2020-04-06	Not detected	#N/A	#N/A
1155	2020-04-06	Detected	#N/A	#N/A
1156	2020-04-06	Inconclusive	#N/A	#N/A
1157	2020-04-06	Not detected	#N/A	#N/A
1158	2020-04-06	Inconclusive	#N/A	#N/A
1159	2020-04-06	Not detected	#N/A	#N/A
1160	2020-04-06	Not detected	#N/A	#N/A
1161	2020-04-06	Not detected	#N/A	#N/A
1162	2020-04-06	Not detected	#N/A	#N/A
1163	2020-04-06	Not detected	#N/A	#N/A
1164	2020-04-06	Not detected	#N/A	#N/A
1165	2020-04-06	Not detected	#N/A	#N/A
1166	2020-04-06	Not detected	#N/A	#N/A
1167	2020-04-06	Not detected	#N/A	#N/A
1168	2020-04-06	Detected	#N/A	#N/A
1169	2020-04-06	Not detected	#N/A	#N/A
1170	2020-04-06	Not detected	#N/A	#N/A
1171	2020-04-06	Not detected	#N/A	#N/A
1172	2020-04-06	Not detected	#N/A	#N/A
1173	2020-04-06	Not detected	#N/A	#N/A
1174	2020-04-06	Not detected	#N/A	#N/A
1175	2020-04-06	Not detected	#N/A	#N/A
1176	2020-04-06	Detected	#N/A	#N/A
1177	2020-04-06	Detected	#N/A	#N/A
1178	2020-04-06	Not detected	#N/A	#N/A
1179	2020-04-06	Not detected	#N/A	#N/A
1180	2020-04-06	Not detected	#N/A	#N/A
1181	2020-04-06	Not detected	#N/A	#N/A
1182	2020-04-06	Not detected	#N/A	#N/A
1183	2020-04-06	Not detected	#N/A	#N/A
1184	2020-04-06	Not detected	#N/A	#N/A
1185	2020-04-06	Not detected	#N/A	#N/A
1186	2020-04-06	Not detected	#N/A	#N/A
1187	2020-04-06	Not detected	#N/A	#N/A
1188	2020-04-06	Detected	#N/A	#N/A
1189	2020-04-06	Not detected	#N/A	#N/A
1190	2020-04-06	Detected	#N/A	#N/A
1191	2020-04-06	Detected	#N/A	#N/A
1192	2020-04-06	Detected	#N/A	#N/A
1193	2020-04-06	Detected	#N/A	#N/A
1194	2020-04-06	Detected	#N/A	#N/A
1195	2020-04-06	Detected	#N/A	#N/A
1196	2020-04-06	Detected	#N/A	#N/A
1197	2020-04-06	Detected	#N/A	#N/A
1198	2020-04-06	Detected	#N/A	#N/A
1199	2020-04-06	Detected	#N/A	#N/A
1200	2020-04-06	Not detected	#N/A	#N/A
1201	2020-04-06	Detected	#N/A	#N/A
1202	2020-04-06	Detected	#N/A	#N/A
1203	2020-04-06	Not detected	#N/A	#N/A
1204	2020-04-06	Detected	#N/A	#N/A
1205	2020-04-06	Inconclusive	#N/A	#N/A
1206	2020-04-06	Not detected	#N/A	#N/A
1207	2020-04-06	Inconclusive	#N/A	#N/A
1208	2020-04-06	Not detected	#N/A	#N/A
1209	2020-04-06	Detected	#N/A	#N/A
1210	2020-04-06	Detected	#N/A	#N/A
1211	2020-04-06	Detected	#N/A	#N/A
1212	2020-04-06	Detected	#N/A	#N/A
1213	2020-04-06	Inconclusive	#N/A	#N/A
1214	2020-04-06	Detected	#N/A	#N/A
1215	2020-04-06	Not detected	#N/A	#N/A
1216	2020-04-06	Not detected	#N/A	#N/A
1217	2020-04-06	Not detected	#N/A	#N/A
1218	2020-04-06	Not detected	#N/A	#N/A
1219	2020-04-06	Detected	#N/A	#N/A
1220	2020-04-06	Not detected	#N/A	#N/A
1221	2020-04-06	Detected	#N/A	#N/A
1222	2020-04-06	Detected	#N/A	#N/A
1223	2020-04-06	Not detected	#N/A	#N/A
1224	2020-04-07	Detected	#N/A	#N/A
1225	2020-04-07	Not detected	#N/A	#N/A
1226	2020-04-07	Detected	#N/A	#N/A
1227	2020-04-07	Detected	#N/A	#N/A
1228	2020-04-07	Detected	#N/A	#N/A
1229	2020-04-07	Detected	#N/A	#N/A
1230	2020-04-07	Inconclusive	#N/A	#N/A
1231	2020-04-07	Detected	#N/A	#N/A
1232	2020-04-07	Detected	#N/A	#N/A
1233	2020-04-07	Inconclusive	#N/A	#N/A
1234	2020-04-07	Not detected	#N/A	#N/A
1235	2020-04-07	Detected	#N/A	#N/A
1236	2020-04-07	Detected	#N/A	#N/A
1237	2020-04-07	Detected	#N/A	#N/A
1238	2020-04-07	Inconclusive	#N/A	#N/A
1239	2020-04-07	Not detected	#N/A	#N/A
1240	2020-04-07	Inconclusive	Undetermined	30.1549
1241	2020-04-07	Detected	#N/A	#N/A
1242	2020-04-07	Not detected	#N/A	#N/A
1243	2020-04-07	Detected	#N/A	#N/A
1244	2020-04-07	Detected	#N/A	#N/A
1245	2020-04-07	Detected	#N/A	#N/A
1246	2020-04-07	Detected	#N/A	#N/A
1247	2020-04-07	Detected	#N/A	#N/A
1248	2020-04-07	Detected	#N/A	#N/A
1249	2020-04-07	Detected	#N/A	#N/A
1250	2020-04-07	Detected	#N/A	#N/A
1251	2020-04-07	Detected	#N/A	#N/A
1252	2020-04-07	Detected	#N/A	#N/A
1253	2020-04-07	Detected	#N/A	#N/A
1254	2020-04-07	Detected	#N/A	#N/A
1255	2020-04-07	Detected	#N/A	#N/A
1256	2020-04-06	Detected	#N/A	#N/A
1257	2020-04-06	Detected	#N/A	#N/A
1258	2020-04-06	Detected	#N/A	#N/A
1259	2020-04-06	Detected	#N/A	#N/A
1260	2020-04-06	Detected	#N/A	#N/A
1261	2020-04-06	Not detected	#N/A	#N/A
1262	2020-04-06	Not detected	#N/A	#N/A
1263	2020-04-06	Inconclusive	#N/A	#N/A
1264	2020-04-06	Not detected	#N/A	#N/A
1265	2020-04-06	Detected	#N/A	#N/A
1266	2020-04-06	Detected	#N/A	#N/A
1267	2020-04-06	Detected	#N/A	#N/A
1268	2020-04-06	Detected	#N/A	#N/A
1269	2020-04-06	Not detected	#N/A	#N/A
1270	2020-04-06	Not detected	#N/A	#N/A
1271	2020-04-06	Not detected	#N/A	#N/A
1272	2020-04-06	Detected	#N/A	#N/A
1273	2020-04-06	Detected	#N/A	#N/A
1274	2020-04-06	Not detected	#N/A	#N/A
1275	2020-04-06	Not detected	#N/A	#N/A
1276	2020-04-06	Not detected	#N/A	#N/A
1277	2020-04-06	Detected	#N/A	#N/A
1278	2020-04-06	Detected	#N/A	#N/A
1279	2020-04-06	Inconclusive	#N/A	#N/A
1280	2020-04-06	Not detected	#N/A	#N/A
1281	2020-04-06	Not detected	#N/A	#N/A
1282	2020-04-06	Detected	#N/A	#N/A
1283	2020-04-06	Not detected	#N/A	#N/A
1284	2020-04-06	Not detected	#N/A	#N/A
1285	2020-04-06	Detected	#N/A	#N/A
1286	2020-04-06	Detected	#N/A	#N/A
1287	2020-04-06	Detected	#N/A	#N/A
1288	2020-04-06	Not detected	#N/A	#N/A
1289	2020-04-06	Detected	#N/A	#N/A
1290	2020-04-06	Not detected	#N/A	#N/A
1291	2020-04-06	Not detected	#N/A	#N/A
1292	2020-04-06	Not detected	#N/A	#N/A
1293	2020-04-06	Not detected	#N/A	#N/A
1294	2020-04-06	Detected	#N/A	#N/A
1295	2020-04-06	Detected	#N/A	#N/A
1296	2020-04-06	Not detected	#N/A	#N/A
1297	2020-04-06	Not detected	#N/A	#N/A
1298	2020-04-06	Detected	#N/A	#N/A
1299	2020-04-06	Detected	#N/A	#N/A
1300	2020-04-06	Detected	#N/A	#N/A
1301	2020-04-06	Not detected	#N/A	#N/A
1302	2020-04-06	Detected	#N/A	#N/A
1303	2020-04-06	Detected	#N/A	#N/A
1304	2020-04-06	Inconclusive	#N/A	#N/A
1305	2020-04-06	Not detected	#N/A	#N/A
1306	2020-04-06	Not detected	#N/A	#N/A
1307	2020-04-06	Not detected	#N/A	#N/A
1308	2020-04-06	Detected	#N/A	#N/A
1309	2020-04-06	Not detected	#N/A	#N/A
1310	2020-04-06	Detected	#N/A	#N/A
1311	2020-04-06	Detected	#N/A	#N/A
1312	2020-04-06	Not detected	#N/A	#N/A
1313	2020-04-06	Detected	#N/A	#N/A
1314	2020-04-06	Inconclusive	#N/A	#N/A
1315	2020-04-06	Detected	#N/A	#N/A
1316	2020-04-06	Not detected	#N/A	#N/A
1317	2020-04-06	Detected	#N/A	#N/A
1318	2020-04-06	Not detected	#N/A	#N/A
1319	2020-04-06	Not detected	#N/A	#N/A
1320	2020-04-06	Inconclusive	#N/A	#N/A
1321	2020-04-06	Not detected	#N/A	#N/A
1322	2020-04-06	Detected	#N/A	#N/A
1323	2020-04-06	Detected	#N/A	#N/A
1324	2020-04-06	Not detected	#N/A	#N/A
1325	2020-04-06	Detected	#N/A	#N/A
1326	2020-04-06	Inconclusive	#N/A	#N/A
1327	2020-04-06	Not detected	#N/A	#N/A
1328	2020-04-06	Detected	#N/A	#N/A
1329	2020-04-06	Detected	#N/A	#N/A
1330	2020-04-06	Detected	#N/A	#N/A
1331	2020-04-06	Detected	#N/A	#N/A
1332	2020-04-06	Not detected	#N/A	#N/A
1333	2020-04-06	Not detected	#N/A	#N/A
1334	2020-04-06	Not detected	#N/A	#N/A
1335	2020-04-06	Detected	#N/A	#N/A
1336	2020-04-06	Not detected	#N/A	#N/A
1337	2020-04-06	Detected	#N/A	#N/A
1338	2020-04-06	Detected	#N/A	#N/A
1339	2020-04-06	Not detected	#N/A	#N/A
1340	2020-04-06	Not detected	#N/A	#N/A
1341	2020-04-06	Not detected	#N/A	#N/A
1342	2020-04-06	Detected	#N/A	#N/A
1343	2020-04-06	Inconclusive	#N/A	#N/A
1344	2020-04-06	Detected	#N/A	#N/A
1345	2020-04-06	Detected	#N/A	#N/A
1346	2020-04-06	Detected	#N/A	#N/A
1347	2020-04-06	Detected	#N/A	#N/A
1348	2020-04-06	Detected	#N/A	#N/A
1349	2020-04-06	Detected	#N/A	#N/A
1350	2020-04-06	Detected	#N/A	#N/A
1351	2020-04-06	Inconclusive	#N/A	#N/A
1352	2020-04-06	Not detected	#N/A	#N/A
1353	2020-04-06	Inconclusive	#N/A	#N/A
1354	2020-04-06	Not detected	#N/A	#N/A
1355	2020-04-06	Not detected	#N/A	#N/A
1356	2020-04-06	Not detected	#N/A	#N/A
1357	2020-04-06	Not detected	#N/A	#N/A
1358	2020-04-06	Not detected	#N/A	#N/A
1359	2020-04-06	Not detected	#N/A	#N/A
1360	2020-04-06	Inconclusive	#N/A	#N/A
1361	2020-04-06	Not detected	#N/A	#N/A
1362	2020-04-07	Inconclusive	#N/A	#N/A
1363	2020-04-07	Detected	#N/A	#N/A
1364	2020-04-07	Detected	#N/A	#N/A
1365	2020-04-07	Detected	#N/A	#N/A
1366	2020-04-07	Detected	#N/A	#N/A
1367	2020-04-07	Detected	#N/A	#N/A
1368	2020-04-07	Not detected	#N/A	#N/A
1369	2020-04-07	Not detected	#N/A	#N/A
1370	2020-04-07	Not detected	#N/A	#N/A
1371	2020-04-07	Inconclusive	#N/A	#N/A
1372	2020-04-07	Not detected	#N/A	#N/A
1373	2020-04-07	Not detected	#N/A	#N/A
1374	2020-04-07	Not detected	#N/A	#N/A
1375	2020-04-07	Not detected	#N/A	#N/A
1376	2020-04-07	Not detected	#N/A	#N/A
1377	2020-04-07	Not detected	#N/A	#N/A
1378	2020-04-07	Not detected	#N/A	#N/A
1379	2020-04-07	Detected	#N/A	#N/A
1380	2020-04-07	Not detected	#N/A	#N/A
1381	2020-04-07	Detected	#N/A	#N/A
1382	2020-04-07	Inconclusive	#N/A	#N/A
1383	2020-04-07	Not detected	#N/A	#N/A
1384	2020-04-07	Detected	#N/A	#N/A
1385	2020-04-07	Detected	#N/A	#N/A
1386	2020-04-07	Detected	#N/A	#N/A
1387	2020-04-07	Not detected	#N/A	#N/A
1388	2020-04-07	Not detected	#N/A	#N/A
1389	2020-04-07	Not detected	#N/A	#N/A
1390	2020-04-07	Not detected	#N/A	#N/A
1391	2020-04-07	Not detected	#N/A	#N/A
1392	2020-04-07	Detected	#N/A	#N/A
1393	2020-04-07	Not detected	#N/A	#N/A
1394	2020-04-07	Detected	#N/A	#N/A
1395	2020-04-07	Not detected	#N/A	#N/A
1396	2020-04-07	Not detected	#N/A	#N/A
1397	2020-04-07	Not detected	#N/A	#N/A
1398	2020-04-07	Detected	#N/A	#N/A
1399	2020-04-07	Detected	#N/A	#N/A
1400	2020-04-07	Inconclusive	#N/A	#N/A
1401	2020-04-07	Detected	#N/A	#N/A
1402	2020-04-07	Not detected	#N/A	#N/A
1403	2020-04-08	Detected	30.8255	27.4511
1404	2020-04-08	Detected	#N/A	#N/A
1405	2020-04-08	Not detected	#N/A	#N/A
1406	2020-04-08	Inconclusive	#N/A	#N/A
1407	2020-04-08	Not detected	#N/A	#N/A
1408	2020-04-03	Not detected	#N/A	#N/A
1409	2020-04-03	Not detected	#N/A	#N/A
1410	2020-04-03	Not detected	#N/A	#N/A
1411	2020-04-03	Not detected	#N/A	#N/A
1412	2020-04-03	Detected	#N/A	#N/A
1413	2020-04-03	Detected	#N/A	#N/A
1414	2020-04-03	Inconclusive	#N/A	#N/A
1415	2020-04-03	Detected	#N/A	#N/A
1416	2020-04-03	Not detected	#N/A	#N/A
1417	2020-04-03	Not detected	#N/A	#N/A
1418	2020-04-03	Detected	#N/A	#N/A
1419	2020-04-03	Detected	#N/A	#N/A
1420	2020-04-03	Detected	#N/A	#N/A
1421	2020-04-03	Detected	#N/A	#N/A
1422	2020-04-03	Inconclusive	#N/A	#N/A
1423	2020-04-03	Inconclusive	#N/A	#N/A
1424	2020-04-03	Detected	#N/A	#N/A
1425	2020-04-03	Inconclusive	#N/A	#N/A
1426	2020-04-03	Inconclusive	#N/A	#N/A
1427	2020-04-03	Not detected	#N/A	#N/A
1428	2020-04-03	Inconclusive	#N/A	#N/A
1429	2020-04-03	Inconclusive	#N/A	#N/A
1430	2020-04-03	Detected	#N/A	#N/A
1431	2020-04-03	Detected	#N/A	#N/A
1432	2020-04-03	Not detected	#N/A	#N/A
1433	2020-04-03	Detected	#N/A	#N/A
1434	2020-04-03	Detected	#N/A	#N/A
1435	2020-04-06	Inconclusive	#N/A	#N/A
1436	2020-04-03	Detected	#N/A	#N/A
1437	2020-04-03	Inconclusive	#N/A	#N/A
1438	2020-04-08	Detected	#N/A	#N/A
1439	2020-04-08	Detected	#N/A	#N/A
1440	2020-04-08	Detected	#N/A	#N/A
1441	2020-04-08	Detected	#N/A	#N/A
1442	2020-04-08	Detected	#N/A	#N/A
1443	2020-04-08	Detected	#N/A	#N/A
1444	2020-04-08	Detected	#N/A	#N/A
1445	2020-04-08	Detected	#N/A	#N/A
1446	2020-04-08	Detected	#N/A	#N/A
1447	2020-04-08	Not detected	#N/A	#N/A
1448	2020-04-09	Not detected	#N/A	#N/A
1449	2020-04-09	Detected	36.8523	30.8253
1450	2020-04-09	Not detected	#N/A	#N/A
1451	2020-04-09	Detected	36.7579	30.8054
1452	2020-04-09	Detected	35.4093	30.7629
1453	2020-04-09	Not detected	#N/A	#N/A
1454	2020-04-09	Detected	#N/A	#N/A
1455	2020-04-09	Not detected	#N/A	#N/A
1456	2020-04-09	Inconclusive	#N/A	#N/A
1457	2020-04-09	Detected	#N/A	#N/A
1458	2020-04-09	Not detected	#N/A	#N/A
1459	2020-04-09	Detected	#N/A	#N/A
1460	2020-04-09	Not detected	#N/A	#N/A
1461	2020-04-08	Not detected	#N/A	#N/A
1462	2020-04-08	Not detected	#N/A	#N/A
1463	2020-04-08	Detected	#N/A	#N/A
1464	2020-04-08	Detected	#N/A	#N/A
1465	2020-04-08	Not detected	#N/A	#N/A
1466	2020-04-08	Not detected	#N/A	#N/A
1467	2020-04-08	Detected	#N/A	#N/A
1468	2020-04-08	Detected	#N/A	#N/A
1469	2020-04-08	Not detected	#N/A	#N/A
1470	2020-04-08	Not detected	#N/A	#N/A
1471	2020-04-08	Not detected	#N/A	#N/A
1472	2020-04-08	Not detected	#N/A	#N/A
1473	2020-04-08	Detected	#N/A	#N/A
1474	2020-04-08	Detected	#N/A	#N/A
1475	2020-04-08	Inconclusive	#N/A	#N/A
1476	2020-04-08	Inconclusive	#N/A	#N/A
1477	2020-04-08	Detected	#N/A	#N/A
1478	2020-04-08	Inconclusive	#N/A	#N/A
1479	2020-04-08	Detected	#N/A	#N/A
1480	2020-04-08	Detected	#N/A	#N/A
1481	2020-04-08	Detected	#N/A	#N/A
1482	2020-04-08	Detected	#N/A	#N/A
1483	2020-04-08	Detected	#N/A	#N/A
1484	2020-04-08	Not detected	#N/A	#N/A
1485	2020-04-08	Detected	#N/A	#N/A
1486	2020-04-08	Inconclusive	#N/A	#N/A
1487	2020-04-08	Detected	#N/A	#N/A
1488	2020-04-08	Detected	#N/A	#N/A
1489	2020-04-08	Detected	#N/A	#N/A
1490	2020-04-08	Inconclusive	#N/A	#N/A
1491	2020-04-08	Detected	#N/A	#N/A
1492	2020-04-08	Detected	#N/A	#N/A
1493	2020-04-08	Detected	#N/A	#N/A
1494	2020-04-08	Detected	#N/A	#N/A
1495	2020-04-08	Not detected	#N/A	#N/A
1496	2020-04-08	Detected	#N/A	#N/A
1497	2020-04-08	Not detected	#N/A	#N/A
1498	2020-04-08	Detected	#N/A	#N/A
1499	2020-04-08	Detected	#N/A	#N/A
1500	2020-04-08	Detected	#N/A	#N/A
1501	2020-04-08	Detected	#N/A	#N/A
1502	2020-04-08	Detected	#N/A	#N/A
1503	2020-04-08	Not detected	#N/A	#N/A
1504	2020-04-08	Not detected	#N/A	#N/A
1505	2020-04-08	Not detected	#N/A	#N/A
1506	2020-04-08	Detected	#N/A	#N/A
1507	2020-04-08	Detected	#N/A	#N/A
1508	2020-04-08	Not detected	#N/A	#N/A
1509	2020-04-08	Detected	#N/A	#N/A
1510	2020-04-08	Detected	#N/A	#N/A
1511	2020-04-08	Detected	#N/A	#N/A
1512	2020-04-08	Detected	#N/A	#N/A
1513	2020-04-08	Detected	#N/A	#N/A
1514	2020-04-08	Detected	#N/A	#N/A
1515	2020-04-08	Detected	#N/A	#N/A
1516	2020-04-08	Not detected	#N/A	#N/A
1517	2020-04-08	Inconclusive	#N/A	#N/A
1518	2020-04-08	Detected	#N/A	#N/A
1519	2020-04-08	Detected	#N/A	#N/A
1520	2020-04-08	Not detected	#N/A	#N/A
1521	2020-04-08	Not detected	#N/A	#N/A
1522	2020-04-08	Detected	#N/A	#N/A
1523	2020-04-08	Inconclusive	#N/A	#N/A
1524	2020-04-08	Detected	#N/A	#N/A
1525	2020-04-08	Not detected	#N/A	#N/A
1526	2020-04-08	Detected	#N/A	#N/A
1527	2020-04-08	Not detected	#N/A	#N/A
1528	2020-04-08	Not detected	#N/A	#N/A
1529	2020-04-08	Not detected	#N/A	#N/A
1530	2020-04-08	Detected	#N/A	#N/A
1531	2020-04-08	Inconclusive	#N/A	#N/A
1532	2020-04-08	Not detected	#N/A	#N/A
1533	2020-04-08	Detected	#N/A	#N/A
1534	2020-04-08	Detected	#N/A	#N/A
1535	2020-04-08	Detected	#N/A	#N/A
1536	2020-04-08	Detected	#N/A	#N/A
1537	2020-04-08	Not detected	#N/A	#N/A
1538	2020-04-08	Not detected	#N/A	#N/A
1539	2020-04-08	Detected	#N/A	#N/A
1540	2020-04-08	Inconclusive	#N/A	#N/A
1541	2020-04-08	Detected	#N/A	#N/A
1542	2020-04-08	Detected	#N/A	#N/A
1543	2020-04-08	Detected	#N/A	#N/A
1544	2020-04-08	Not detected	#N/A	#N/A
1545	2020-04-08	Detected	#N/A	#N/A
1546	2020-04-08	Inconclusive	#N/A	#N/A
1547	2020-04-08	Not detected	#N/A	#N/A
1548	2020-04-08	Detected	#N/A	#N/A
1549	2020-04-08	Not detected	#N/A	#N/A
1550	2020-04-08	Inconclusive	#N/A	#N/A
1551	2020-04-08	Detected	#N/A	#N/A
1552	2020-04-08	Inconclusive	#N/A	#N/A
1553	2020-04-08	Inconclusive	#N/A	#N/A
1554	2020-04-08	Not detected	#N/A	#N/A
1555	2020-04-08	Detected	#N/A	#N/A
1556	2020-04-08	Not detected	#N/A	#N/A
1557	2020-04-08	Not detected	#N/A	#N/A
1558	2020-04-08	Detected	#N/A	#N/A
1559	2020-04-08	Not detected	#N/A	#N/A
1560	2020-04-08	Not detected	#N/A	#N/A
1561	2020-04-08	Not detected	#N/A	#N/A
1562	2020-04-08	Not detected	#N/A	#N/A
1563	2020-04-08	Not detected	#N/A	#N/A
1564	2020-04-08	Not detected	#N/A	#N/A
1565	2020-04-08	Detected	#N/A	#N/A
1566	2020-04-08	Not detected	#N/A	#N/A
1567	2020-04-08	Detected	#N/A	#N/A
1568	2020-04-08	Not detected	#N/A	#N/A
1569	2020-04-08	Detected	#N/A	#N/A
1570	2020-04-08	Not detected	#N/A	#N/A
1571	2020-04-08	Detected	#N/A	#N/A
1572	2020-04-08	Not detected	#N/A	#N/A
1573	2020-04-08	Detected	#N/A	#N/A
1574	2020-04-08	Not detected	#N/A	#N/A
1575	2020-04-08	Not detected	#N/A	#N/A
1576	2020-04-08	Not detected	#N/A	#N/A
1577	2020-04-08	Not detected	#N/A	#N/A
1578	2020-04-08	Not detected	#N/A	#N/A
1579	2020-04-08	Not detected	#N/A	#N/A
1580	2020-04-08	Not detected	#N/A	#N/A
1581	2020-04-08	Detected	#N/A	#N/A
1582	2020-04-08	Detected	#N/A	#N/A
1583	2020-04-08	Detected	#N/A	#N/A
1584	2020-04-08	Detected	#N/A	#N/A
1585	2020-04-08	Detected	#N/A	#N/A
1586	2020-04-08	Inconclusive	#N/A	#N/A
1587	2020-04-08	Detected	#N/A	#N/A
1588	2020-04-08	Not detected	#N/A	#N/A
1589	2020-04-08	Not detected	#N/A	#N/A
1590	2020-04-08	Not detected	#N/A	#N/A
1591	2020-04-08	Detected	#N/A	#N/A
1592	2020-04-08	Detected	#N/A	#N/A
1593	2020-04-08	Inconclusive	#N/A	#N/A
1594	2020-04-08	Detected	#N/A	#N/A
1595	2020-04-08	Detected	#N/A	#N/A
1596	2020-04-08	Not detected	#N/A	#N/A
1597	2020-04-08	Detected	#N/A	#N/A
1598	2020-04-08	Inconclusive	#N/A	#N/A
1599	2020-04-08	Not detected	#N/A	#N/A
1600	2020-04-08	Detected	#N/A	#N/A
1601	2020-04-08	Detected	#N/A	#N/A
1602	2020-04-08	Inconclusive	#N/A	#N/A
1603	2020-04-08	Detected	#N/A	#N/A
1604	2020-04-08	Not detected	#N/A	#N/A
1605	2020-04-08	Inconclusive	#N/A	#N/A
1606	2020-04-08	Not detected	#N/A	#N/A
1607	2020-04-08	Detected	#N/A	#N/A
1608	2020-04-08	Not detected	#N/A	#N/A
1609	2020-04-08	Not detected	#N/A	#N/A
1610	2020-04-08	Detected	#N/A	#N/A
1611	2020-04-08	Detected	#N/A	#N/A
1612	2020-04-08	Inconclusive	#N/A	#N/A
1613	2020-04-08	Not detected	#N/A	#N/A
1614	2020-04-08	Detected	#N/A	#N/A
1615	2020-04-08	Not detected	#N/A	#N/A
1616	2020-04-08	Not detected	#N/A	#N/A
1617	2020-04-08	Not detected	#N/A	#N/A
1618	2020-04-08	Detected	#N/A	#N/A
1619	2020-04-08	Not detected	#N/A	#N/A
1620	2020-04-08	Inconclusive	#N/A	#N/A
1621	2020-04-08	Detected	#N/A	#N/A
1622	2020-04-08	Not detected	#N/A	#N/A
1623	2020-04-08	Inconclusive	#N/A	#N/A
1624	2020-04-08	Not detected	#N/A	#N/A
1625	2020-04-08	Not detected	#N/A	#N/A
1626	2020-04-08	Detected	#N/A	#N/A
1627	2020-04-08	Detected	#N/A	#N/A
1628	2020-04-08	Detected	#N/A	#N/A
1629	2020-04-08	Detected	#N/A	#N/A
1630	2020-04-08	Detected	#N/A	#N/A
1631	2020-04-08	Detected	#N/A	#N/A
1632	2020-04-08	Detected	#N/A	#N/A
1633	2020-04-08	Detected	#N/A	#N/A
1634	2020-04-08	Detected	#N/A	#N/A
1635	2020-04-08	Detected	#N/A	#N/A
1636	2020-04-08	Detected	#N/A	#N/A
1637	2020-04-09	Not detected	#N/A	#N/A
1638	2020-04-09	Not detected	#N/A	#N/A
1639	2020-04-09	Not detected	#N/A	#N/A
1640	2020-04-09	Not detected	#N/A	#N/A
1641	2020-04-09	Not detected	#N/A	#N/A
1642	2020-04-09	Not detected	#N/A	#N/A
1643	2020-04-09	Not detected	#N/A	#N/A
1644	2020-04-09	Not detected	#N/A	#N/A
1645	2020-04-09	Detected	#N/A	#N/A
1646	2020-04-09	Not detected	#N/A	#N/A
1647	2020-04-09	Detected	#N/A	#N/A
1648	2020-04-09	Not detected	#N/A	#N/A
1649	2020-04-09	Not detected	#N/A	#N/A
1650	2020-04-09	Not detected	#N/A	#N/A
1651	2020-04-09	Not detected	#N/A	#N/A
1652	2020-04-09	Inconclusive	#N/A	#N/A
1653	2020-04-10	Inconclusive	#N/A	#N/A
1654	2020-04-10		#N/A	#N/A
1655	2020-04-09	Not detected	#N/A	#N/A
1656	2020-04-09	Not detected	#N/A	#N/A
1657	2020-04-09	Detected	#N/A	#N/A
1658	2020-04-09	Detected	#N/A	#N/A
1659	2020-04-09	Not detected	#N/A	#N/A
1660	2020-04-09	Detected	#N/A	#N/A
1661	2020-04-09	Not detected	#N/A	#N/A
1662	2020-04-09	Not detected	#N/A	#N/A
1663	2020-04-09	Not detected	#N/A	#N/A
1664	2020-04-09	Detected	#N/A	#N/A
1665	2020-04-09	Detected	#N/A	#N/A
1666	2020-04-09	Detected	#N/A	#N/A
1667	2020-04-09	Detected	#N/A	#N/A
1668	2020-04-09	Detected	#N/A	#N/A
1669	2020-04-09	Detected	#N/A	#N/A
1670	2020-04-09	Detected	#N/A	#N/A
1671	2020-04-09	Detected	#N/A	#N/A
1672	2020-04-09	Detected	#N/A	#N/A
1673	2020-04-09	Detected	#N/A	#N/A
1674	2020-04-09	Not detected	#N/A	#N/A
1675	2020-04-09	Inconclusive	#N/A	#N/A
1676	2020-04-09	Detected	#N/A	#N/A
1677	2020-04-09	Not detected	#N/A	#N/A
1678	2020-04-09	Detected	#N/A	#N/A
1679	2020-04-09	Detected	#N/A	#N/A
1680	2020-04-09	Detected	#N/A	#N/A
1681	2020-04-09	Not detected	#N/A	#N/A
1682	2020-04-09	Detected	#N/A	#N/A
1683	2020-04-09	Not detected	#N/A	#N/A
1684	2020-04-09	Not detected	#N/A	#N/A
1685	2020-04-09	Detected	#N/A	#N/A
1686	2020-04-09	Inconclusive	#N/A	#N/A
1687	2020-04-09	Detected	#N/A	#N/A
1688	2020-04-09	Detected	#N/A	#N/A
1689	2020-04-09	Detected	#N/A	#N/A
1690	2020-04-09	Detected	#N/A	#N/A
1691	2020-04-09	Not detected	#N/A	#N/A
1692	2020-04-09	Detected	#N/A	#N/A
1693	2020-04-09	Detected	#N/A	#N/A
1694	2020-04-09	Detected	#N/A	#N/A
1695	2020-04-09	Detected	#N/A	#N/A
1696	2020-04-09	Not detected	#N/A	#N/A
1697	2020-04-09	Not detected	#N/A	#N/A
1698	2020-04-09	Detected	#N/A	#N/A
1699	2020-04-09	Detected	#N/A	#N/A
1700	2020-04-09	Detected	#N/A	#N/A
1701	2020-04-09	Not detected	#N/A	#N/A
1702	2020-04-09	Not detected	#N/A	#N/A
1703	2020-04-09	Not detected	#N/A	#N/A
1704	2020-04-09	Not detected	#N/A	#N/A
1705	2020-04-09	Not detected	#N/A	#N/A
1706	2020-04-09	Detected	#N/A	#N/A
1707	2020-04-09	Detected	#N/A	#N/A
1708	2020-04-09	Not detected	#N/A	#N/A
1709	2020-04-09	Detected	#N/A	#N/A
1710	2020-04-09	Not detected	#N/A	#N/A
1711	2020-04-09	Not detected	#N/A	#N/A
1712	2020-04-09	Detected	#N/A	#N/A
1713	2020-04-09	Not detected	#N/A	#N/A
1714	2020-04-09	Not detected	#N/A	#N/A
1715	2020-04-09	Not detected	#N/A	#N/A
1716	2020-04-09	Detected	#N/A	#N/A
1717	2020-04-09	Detected	#N/A	#N/A
1718	2020-04-09	Detected	#N/A	#N/A
1719	2020-04-09	Not detected	#N/A	#N/A
1720	2020-04-09	Not detected	#N/A	#N/A
1721	2020-04-09	Not detected	#N/A	#N/A
1722	2020-04-09	Detected	#N/A	#N/A
1723	2020-04-09	Detected	#N/A	#N/A
1724	2020-04-09	Not detected	#N/A	#N/A
1725	2020-04-09	Detected	#N/A	#N/A
1726	2020-04-09	Inconclusive	#N/A	#N/A
1727	2020-04-09	Not detected	#N/A	#N/A
1728	2020-04-09	Not detected	#N/A	#N/A
1729	2020-04-09	Detected	#N/A	#N/A
1730	2020-04-09	Inconclusive	#N/A	#N/A
1731	2020-04-09	Detected	#N/A	#N/A
1732	2020-04-09	Not detected	#N/A	#N/A
1733	2020-04-09	Not detected	#N/A	#N/A
1734	2020-04-09	Not detected	#N/A	#N/A
1735	2020-04-09	Detected	#N/A	#N/A
1736	2020-04-09	Detected	#N/A	#N/A
1737	2020-04-09	Detected	#N/A	#N/A
1738	2020-04-09	Not detected	#N/A	#N/A
1739	2020-04-09	Detected	#N/A	#N/A
1740	2020-04-09	Not detected	#N/A	#N/A
1741	2020-04-09	Detected	#N/A	#N/A
1742	2020-04-09	Detected	#N/A	#N/A
1743	2020-04-09	Detected	#N/A	#N/A
1744	2020-04-09	Detected	#N/A	#N/A
1745	2020-04-09	Detected	#N/A	#N/A
1746	2020-04-09	Detected	#N/A	#N/A
1747	2020-04-09	Detected	#N/A	#N/A
1748	2020-04-09	Detected	#N/A	#N/A
1749	2020-04-09	Detected	#N/A	#N/A
1750	2020-04-09	Not detected	#N/A	#N/A
1751	2020-04-09	Detected	#N/A	#N/A
1752	2020-04-09	Detected	#N/A	#N/A
1753	2020-04-09	Detected	#N/A	#N/A
1754	2020-04-09	Not detected	#N/A	#N/A
1755	2020-04-09	Detected	#N/A	#N/A
1756	2020-04-09	Detected	#N/A	#N/A
1757	2020-04-09	Detected	#N/A	#N/A
1758	2020-04-10	Inconclusive	#N/A	#N/A
1759	2020-04-10	Detected	#N/A	#N/A
1760	2020-04-10	Inconclusive	#N/A	#N/A
1761	2020-04-10	Detected	#N/A	#N/A
1762	2020-04-10	Not detected	#N/A	#N/A
1763	2020-04-10	Detected	#N/A	#N/A
1764	2020-04-10	Not detected	#N/A	#N/A
1765	2020-04-10	Not detected	#N/A	#N/A
1766	2020-04-10	Not detected	#N/A	#N/A
1767	2020-04-10	Inconclusive	#N/A	#N/A
1768	2020-04-10	Detected	#N/A	#N/A
1769	2020-04-08	Detected	#N/A	#N/A
1770	2020-04-08	Inconclusive	#N/A	#N/A
1771	2020-04-08	Detected	#N/A	#N/A
1772	2020-04-08	Inconclusive	#N/A	#N/A
1773	2020-04-08	Not detected	#N/A	#N/A
1774	2020-04-08	Detected	#N/A	#N/A
1775	2020-04-08	Detected	#N/A	#N/A
1776	2020-04-08	Detected	#N/A	#N/A
1777	2020-04-08	Not detected	#N/A	#N/A
1778	2020-04-08	Not detected	#N/A	#N/A
1779	2020-04-08	Detected	#N/A	#N/A
1780	2020-04-08	Detected	#N/A	#N/A
1781	2020-04-08	Detected	#N/A	#N/A
1782	2020-04-08	Detected	#N/A	#N/A
1783	2020-04-08	Detected	#N/A	#N/A
1784	2020-04-08	Not detected	#N/A	#N/A
1785	2020-04-08	Detected	#N/A	#N/A
1786	2020-04-08	Inconclusive	#N/A	#N/A
1787	2020-04-08	Not detected	#N/A	#N/A
1788	2020-04-08	Not detected	#N/A	#N/A
1789	2020-04-08	Not detected	#N/A	#N/A
1790	2020-04-08	Detected	#N/A	#N/A
1791	2020-04-08	Detected	#N/A	#N/A
1792	2020-04-08	Not detected	#N/A	#N/A
1793	2020-04-08	Not detected	#N/A	#N/A
1794	2020-04-08	Detected	#N/A	#N/A
1795	2020-04-08	Detected	#N/A	#N/A
1796	2020-04-08	Inconclusive	#N/A	#N/A
1797	2020-04-08	Inconclusive	#N/A	#N/A
1798	2020-04-08	Inconclusive	#N/A	#N/A
1799	2020-04-08	Detected	#N/A	#N/A
1800	2020-04-08	Not detected	#N/A	#N/A
1801	2020-04-08	Detected	#N/A	#N/A
1802	2020-04-08	Inconclusive	#N/A	#N/A
1803	2020-04-08	Detected	#N/A	#N/A
1804	2020-04-08	Detected	#N/A	#N/A
1805	2020-04-08	Inconclusive	#N/A	#N/A
1806	2020-04-08	Not detected	#N/A	#N/A
1807	2020-04-08	Not detected	#N/A	#N/A
1808	2020-04-08	Detected	#N/A	#N/A
1809	2020-04-08	Detected	#N/A	#N/A
1810	2020-04-08	Not detected	#N/A	#N/A
1811	2020-04-08	Inconclusive	#N/A	#N/A
1812	2020-04-08	Detected	#N/A	#N/A
1813	2020-04-08	Detected	#N/A	#N/A
1814	2020-04-08	Detected	#N/A	#N/A
1815	2020-04-08	Detected	#N/A	#N/A
1816	2020-04-08	Inconclusive	#N/A	#N/A
1817	2020-04-08	Not detected	#N/A	#N/A
1818	2020-04-08	Detected	#N/A	#N/A
1819	2020-04-08	Not detected	#N/A	#N/A
1820	2020-04-08	Inconclusive	#N/A	#N/A
1821	2020-04-08	Detected	#N/A	#N/A
1822	2020-04-08	Detected	#N/A	#N/A
1823	2020-04-08	Inconclusive	#N/A	#N/A
1824	2020-04-08	Not detected	#N/A	#N/A
1825	2020-04-08	Not detected	#N/A	#N/A
1826	2020-04-08	Not detected	#N/A	#N/A
1827	2020-04-08	Not detected	#N/A	#N/A
1828	2020-04-08	Not detected	#N/A	#N/A
1829	2020-04-08	Detected	#N/A	#N/A
1830	2020-04-08	Not detected	#N/A	#N/A
1831	2020-04-08	Detected	#N/A	#N/A
1832	2020-04-08	Not detected	#N/A	#N/A
1833	2020-04-08	Not detected	#N/A	#N/A
1834	2020-04-08	Inconclusive	#N/A	#N/A
1835	2020-04-08	Not detected	#N/A	#N/A
1836	2020-04-08	Detected	#N/A	#N/A
1837	2020-04-08	Not detected	#N/A	#N/A
1838	2020-04-08	Detected	#N/A	#N/A
1839	2020-04-08	Not detected	#N/A	#N/A
1840	2020-04-08	Not detected	#N/A	#N/A
1841	2020-04-08	Not detected	#N/A	#N/A
1842	2020-04-08	Not detected	#N/A	#N/A
1843	2020-04-08	Not detected	#N/A	#N/A
1844	2020-04-08	Not detected	#N/A	#N/A
1845	2020-04-08	Not detected	#N/A	#N/A
1846	2020-04-08	Not detected	#N/A	#N/A
1847	2020-04-08	Detected	#N/A	#N/A
1848	2020-04-08	Inconclusive	#N/A	#N/A
1849	2020-04-08	Not detected	#N/A	#N/A
1850	2020-04-08	Not detected	#N/A	#N/A
1851	2020-04-08	Detected	#N/A	#N/A
1852	2020-04-08	Inconclusive	#N/A	#N/A
1853	2020-04-08	Not detected	#N/A	#N/A
1854	2020-04-08	Detected	#N/A	#N/A
1855	2020-04-08	Detected	#N/A	#N/A
1856	2020-04-08	Detected	#N/A	#N/A
1857	2020-04-08	Detected	#N/A	#N/A
1858	2020-04-08	Detected	#N/A	#N/A
1859	2020-04-08	Detected	#N/A	#N/A
1860	2020-04-08	Inconclusive	#N/A	#N/A
1861	2020-04-08	Not detected	#N/A	#N/A
1862	2020-04-08	Detected	#N/A	#N/A
1863	2020-04-08	Not detected	#N/A	#N/A
1864	2020-04-08	Inconclusive	#N/A	#N/A
1865	2020-04-08	Detected	#N/A	#N/A
1866	2020-04-08	Detected	#N/A	#N/A
1867	2020-04-08	Detected	#N/A	#N/A
1868	2020-04-08	Inconclusive	#N/A	#N/A
1869	2020-04-08	Inconclusive	#N/A	#N/A
1870	2020-04-08	Detected	#N/A	#N/A
1871	2020-04-08	Inconclusive	#N/A	#N/A
1872	2020-04-08	Inconclusive	#N/A	#N/A
1873	2020-04-08	Detected	#N/A	#N/A
1874	2020-04-08	Detected	#N/A	#N/A
1875	2020-04-08	Detected	#N/A	#N/A
1876	2020-04-08	Not detected	#N/A	#N/A
1877	2020-04-08	Detected	#N/A	#N/A
1878	2020-04-08	Not detected	#N/A	#N/A
1879	2020-04-08	Not detected	#N/A	#N/A
1880	2020-04-08	Not detected	#N/A	#N/A
1881	2020-04-08	Not detected	#N/A	#N/A
1882	2020-04-08	Inconclusive	#N/A	#N/A
1883	2020-04-08	Not detected	#N/A	#N/A
1884	2020-04-08	Detected	#N/A	#N/A
1885	2020-04-08	Not detected	#N/A	#N/A
1886	2020-04-08	Detected	#N/A	#N/A
1887	2020-04-12	Not detected	#N/A	#N/A
1888	2020-04-12	Detected	#N/A	#N/A
1889	2020-04-12	Detected	#N/A	#N/A
1890	2020-04-12	Detected	#N/A	#N/A
1891	2020-04-12	Inconclusive	#N/A	#N/A
1892	2020-04-12	Detected	#N/A	#N/A
1893	2020-04-12	Detected	#N/A	#N/A
1894	2020-04-12	Inconclusive	#N/A	#N/A
1895	2020-04-13	Detected	#N/A	#N/A
1896	2020-04-13	Detected	#N/A	#N/A
1897	2020-04-13	Inconclusive	#N/A	#N/A
1898	2020-04-13	Detected	#N/A	#N/A
1899	2020-04-13	Detected	#N/A	#N/A
1900	2020-04-13	Detected	#N/A	#N/A
1901	2020-04-13	Detected	#N/A	#N/A
1902	2020-04-13	Detected	#N/A	#N/A
1903	2020-04-13	Not detected	#N/A	#N/A
1904	2020-04-13	Detected	#N/A	#N/A
1905	2020-04-13		#N/A	#N/A
1906	2020-04-13	Not detected	#N/A	#N/A
1907	2020-04-13	Detected	#N/A	#N/A
1908	2020-04-13	Detected	#N/A	#N/A
1909	2020-04-13	Detected	#N/A	#N/A
1910	2020-04-13	Not detected	#N/A	#N/A
1911	2020-04-13	Not detected	#N/A	#N/A
1912	2020-04-13	Detected	#N/A	#N/A
1913	2020-04-13	Detected	#N/A	#N/A
1914	2020-04-13	Detected	#N/A	#N/A
1915	2020-04-13	Detected	#N/A	#N/A
1916	2020-04-13	Detected	#N/A	#N/A
1917	2020-04-13	Not detected	#N/A	#N/A
1918	2020-04-13	Not detected	#N/A	#N/A
1919	2020-04-13	Detected	#N/A	#N/A
1920	2020-04-13	Not detected	#N/A	#N/A
1921	2020-04-13	Inconclusive	#N/A	#N/A
1922	2020-04-13	Detected	#N/A	#N/A
1923	2020-04-13	Detected	#N/A	#N/A
1924	2020-04-13	Not detected	#N/A	#N/A
1925	2020-04-13	Detected	#N/A	#N/A
1926	2020-04-13	Detected	#N/A	#N/A
1927	2020-04-13	Detected	#N/A	#N/A
1928	2020-04-13	Not detected	#N/A	#N/A
1929	2020-04-13	Detected	#N/A	#N/A
1930	2020-04-13	Not detected	#N/A	#N/A
1931	2020-04-13	Inconclusive	#N/A	#N/A
1932	2020-04-13	Detected	#N/A	#N/A
1933	2020-04-13	Detected	#N/A	#N/A
1934	2020-04-13	Detected	#N/A	#N/A
1935	2020-04-13	Not detected	#N/A	#N/A
1936	2020-04-13	Detected	#N/A	#N/A
1937	2020-04-13	Detected	#N/A	#N/A
1938	2020-04-13	Not detected	#N/A	#N/A
1939	2020-04-13	Detected	#N/A	#N/A
1940	2020-04-13	Not detected	#N/A	#N/A
1941	2020-04-13	Detected	#N/A	#N/A
1942	2020-04-13	Not detected	#N/A	#N/A
1943	2020-04-13	Not detected	#N/A	#N/A
1944	2020-04-13	Not detected	#N/A	#N/A
1945	2020-04-13	Detected	#N/A	#N/A
1946	2020-04-13	Not detected	#N/A	#N/A
1947	2020-04-13	Detected	#N/A	#N/A
1948	2020-04-13	Detected	#N/A	26.9146
1949	2020-04-13	Detected	#N/A	#N/A
1950	2020-04-13	Not detected	#N/A	#N/A
1951	2020-04-13	Not detected	#N/A	#N/A
1952	2020-04-13	Not detected	#N/A	#N/A
1953	2020-04-13	Detected	#N/A	#N/A
1954	2020-04-13	Detected	#N/A	#N/A
1955	2020-04-13	Detected	#N/A	#N/A
1956	2020-04-13	Not detected	#N/A	#N/A
1957	2020-04-13	Not detected	#N/A	#N/A
1958	2020-04-13	Not detected	#N/A	#N/A
1959	2020-04-13	Detected	#N/A	#N/A
1960	2020-04-13	Inconclusive	#N/A	#N/A
1961	2020-04-13	Not detected	#N/A	#N/A
1962	2020-04-13	Not detected	#N/A	#N/A
1963	2020-04-13	Detected	#N/A	#N/A
1964	2020-04-13	Detected	#N/A	#N/A
1965	2020-04-13	Detected	#N/A	#N/A
1966	2020-04-13	Detected	#N/A	#N/A
1967	2020-04-13	Detected	#N/A	#N/A
1968	2020-04-13	Detected	#N/A	#N/A
1969	2020-04-13	Inconclusive	#N/A	#N/A
1970	2020-04-13	Detected	#N/A	#N/A
1971	2020-04-13	Detected	#N/A	#N/A
1972	2020-04-13	Detected	#N/A	#N/A
1973	2020-04-13	Inconclusive	#N/A	#N/A
1974	2020-04-13	Not detected	#N/A	#N/A
1975	2020-04-13	Not detected	#N/A	#N/A
1976	2020-04-13	Detected	#N/A	#N/A
1977	2020-04-13	Detected	#N/A	#N/A
1978	2020-04-13	Not detected	#N/A	#N/A
1979	2020-04-13	Detected	#N/A	#N/A
1980	2020-04-13	Not detected	#N/A	#N/A
1981	2020-04-13	Not detected	#N/A	#N/A
1982	2020-04-13	Not detected	#N/A	29.5636
1983	2020-04-13	Detected	#N/A	28.373
1984	2020-04-13	Detected	#N/A	26.7122
1985	2020-04-13	Detected	#N/A	#N/A
1986	2020-04-13	Inconclusive	#N/A	#N/A
1987	2020-04-13	Detected	#N/A	#N/A
1988	2020-04-13	Not detected	#N/A	#N/A
1989	2020-04-13	Not detected	#N/A	#N/A
1990	2020-04-14	Not detected	#N/A	#N/A
1991	2020-04-14	Not detected	#N/A	#N/A
1992	2020-04-14	Not detected	#N/A	#N/A
1993	2020-04-14	Detected	#N/A	#N/A
1994	2020-04-14	Not detected	#N/A	#N/A
1995	2020-04-14	Not detected	#N/A	#N/A
1996	2020-04-14	Detected	#N/A	#N/A
1997	2020-04-14	Not detected	#N/A	#N/A
1998	2020-04-14	Detected	#N/A	#N/A
1999	2020-04-14	Detected	#N/A	#N/A
[truncated: 13,252 more rows]
